# Supplementary material for: Anti-aging activities of an ethanolic extract of Lycium ruthenicum in Caenorhabditis elegans based on metabonomic analysis
Source: Front Pharmacol. 2025 Feb 27;16:1498280. doi: 10.3389/fphar.2025.1498280 (PMC11903438; doi:10.3389/fphar.2025.1498280)
Supplement: Supplementary file 1 [file Table2.xlsx]

## Sheet: Sheet1
Group	Number	Mean lifespan (days)	Median lifespan (days)	% lifespan extension of control	Max. lifespan (days)
Control	60	32.77±0.7529c	34	-	43
Spd 50 μg/mL	61	37.31±0.9393b	38	13.85	51
LRM 5 μg/mL	49	39.06±0.7482ab	39	19.19	50
LRM 50 μg/mL	53	39.45±0.7206ab	39	20.38	55
LRM 100 μg/mL	45	40.62±0.8606ab	40	23.95	56
LRM 500 μg/mL	52	41.42±0.8849b	42	26.4	55
LRM 1000 μg/mL	62	41.55±0.7443b	41.5	26.79	54
