# Supplementary material for: Anti-aging activities of an ethanolic extract of Lycium ruthenicum in Caenorhabditis elegans based on metabonomic analysis
Source: Front Pharmacol. 2025 Feb 27;16:1498280. doi: 10.3389/fphar.2025.1498280 (PMC11903438; doi:10.3389/fphar.2025.1498280)
Supplement: Supplementary file 2 [file Table3.xlsx]

## Sheet: Sheet1
Description	P-value	VIP	Log2FC
4-phenoxyphenyl 4-hydroxypiperidine-1-carboxylate	0.0142913	1.52702	3.18893
L-Tryptophan	0.0176911	1.90102	3.09008
N1-(2-methyl-3-nitrophenyl)cyclohexane-1-carboxamide	0.0295273	1.61667	2.99808
6-Hydroxymelatonin	0.0128569	1.90206	2.98482
L-Homocitrulline	6.29338e-05	1.85218	2.52028
Asp-Phe	0.0169275	1.75329	2.51734
N-acetyl-L-ornithine	0.0243987	1.65537	2.20223
Guanosine-3',5'-cyclic monophosphate	0.0376182	1.37227	2.19546
Feruloyl Putrescine	0.0431347	1.42873	2.12065
Isocitric acid	0.0253956	1.16408	2.11799
Kinetin 9-riboside	0.029521	1.58131	1.99804
4-(4-methylbenzyl)-1lambda~6~,4-thiazinane-1,1-dione	0.0233685	1.86987	1.83154
gamma-Glutamyltyrosine	0.0270553	1.55045	1.82447
α-Aspartylphenylalanine	0.0324654	1.59993	1.6959
1,2-dihydroxyheptadec-16-yn-4-yl acetate	0.0486472	1.47026	1.6533
LPC 22:5	0.036869	1.95742	1.6313
Prostaglandin D2	0.0435778	1.71417	1.61353
ACar 18:3	0.0137153	1.60857	1.60455
Anserine	0.0414421	1.7014	1.55146
N-(8-methyl-8-azabicyclo[3.2.1]oct-3-yl)-4-nitrobenzamide	0.0221989	1.49683	1.52834
DL-2-(acetylamino)-3-phenylpropanoic acid	0.00554552	1.91357	-1.08585
D-2-Aminoadipic acid	0.0495085	1.3151	-1.10468
2-(4-chlorophenoxy)-N-(2-oxo-3-azepanyl)nicotinamide	0.0467747	1.40543	-1.1163
6,8-dihydroxy-3-(10-hydroxyundecyl)-3,4-dihydro-1H-2-benzopyran-1-one	0.0284703	1.31062	-1.11731
2,6-Dihydroxypurine	0.0209318	1.29431	-1.13149
cis-4-Hydroxy-D-proline	0.000602664	1.52976	-1.15607
8,8'-dicarboxy-1,1'-binaphthalene	0.000338766	1.5034	-1.18305
PC (19:2/18:4)	0.034374	1.87644	-1.23397
1-[(3,5-dimethylisoxazol-4-yl)sulfonyl]piperidine	0.0070093	1.78321	-1.33036
Thymidine 5'-monophosphate	0.0246689	1.23041	-1.35343
dTMP	0.0110237	1.40417	-1.37229
Phosphopyruvic acid	0.0156485	1.40448	-1.57967
PC (18:1/20:5)	0.0495839	1.72879	-1.60879
2-Phosphoglyceric acid	0.044465	1.25857	-1.64514
Tyramine	0.00790478	1.52921	-1.68309
N-Acetylglucosamine 1-phosphate	0.00594609	1.77533	-1.70545
PC (17:0/18:1)	0.00772173	1.41228	-1.85362
PE (18:2/18:2)	0.0102567	1.89903	-1.9136
PC (18:0/20:5)	0.00608802	2.17378	-2.31579
Pyridoxamine 5-phosphate	0.0086329	1.69388	-2.60163
