# Supplementary material for: Anti-aging activities of an ethanolic extract of Lycium ruthenicum in Caenorhabditis elegans based on metabonomic analysis
Source: Front Pharmacol. 2025 Feb 27;16:1498280. doi: 10.3389/fphar.2025.1498280 (PMC11903438; doi:10.3389/fphar.2025.1498280)
Supplement: Supplementary file 3 [file Table6.xlsx]

## Sheet: Sheet1
Clus	ID Annotation	Annotation	N	n	M	m	p-value
C1	cel00380	Tryptophan metabolism	11	3	3483	81	0.00174779
	cel00020	Citrate cycle (TCA cycle)	11	1	3483	20	0.0614671
	cel00260	Glycine, serine and threonine metabolism	11	1	3483	49	0.144506
	cel00340	Histidine metabolism	11	1	3483	44	0.130684
	cel00400	Phenylalanine, tyrosine and tryptophan biosynthesis	11	1	3483	27	0.0821554
	cel00410	beta-Alanine metabolism	11	1	3483	31	0.0937903
	cel00630	Glyoxylate and dicarboxylate metabolism	11	1	3483	44	0.130684
	cel00770	Pantothenate and CoA biosynthesis	11	1	3483	27	0.0821554
	cel01100	Metabolic pathways	11	7	3483	1455	0.12237
	cel00240	Pyrimidine metabolism	11	1	3483	59	0.171553
	cel00330	Arginine and proline metabolism	11	1	3483	82	0.230836
	cel00590	Arachidonic acid metabolism	11	1	3483	75	0.213215
	cel00970	Aminoacyl-tRNA biosynthesis	11	1	3483	75	0.213215
	cel00230	Purine metabolism	11	1	3483	92	0.255386
	cel04080	Neuroactive ligand-receptor interaction	11	1	3483	128	0.337986
	cel01110	Biosynthesis of secondary metabolites	11	3	3483	1023	0.671228
C2	cel00970	Aminoacyl-tRNA biosynthesis	11	4	3483	75	5.84013e-05
	cel00250	Alanine, aspartate and glutamate metabolism	11	2	3483	24	0.00241011
	cel02010	ABC transporters	11	3	3483	90	0.00236917
	cel00920	Sulfur metabolism	11	2	3483	18	0.00134994
	cel00910	Nitrogen metabolism	11	2	3483	26	0.00282822
	cel00460	Cyanoamino acid metabolism	11	2	3483	41	0.00695355
	cel01100	Metabolic pathways	11	9	3483	1455	0.00824294
	cel00270	Cysteine and methionine metabolism	11	2	3483	56	0.0127256
	cel00330	Arginine and proline metabolism	11	2	3483	82	0.0262395
	cel04020	Calcium signaling pathway	11	1	3483	10	0.0311766
	cel00471	D-Glutamine and D-glutamate metabolism	11	1	3483	12	0.0373049
	cel00400	Phenylalanine, tyrosine and tryptophan biosynthesis	11	1	3483	27	0.0821554
	cel00600	Sphingolipid metabolism	11	1	3483	25	0.0762872
	cel00450	Selenoamino acid metabolism	11	1	3483	30	0.0908942
	cel00680	Methane metabolism	11	1	3483	34	0.102428
	cel00480	Glutathione metabolism	11	1	3483	38	0.113829
	cel00360	Phenylalanine metabolism	11	1	3483	46	0.136237
	cel00340	Histidine metabolism	11	1	3483	44	0.130684
	cel00310	Lysine degradation	11	1	3483	47	0.139001
	cel00260	Glycine, serine and threonine metabolism	11	1	3483	49	0.144506
	cel00650	Butanoate metabolism	11	1	3483	40	0.11948
	cel01110	Biosynthesis of secondary metabolites	11	5	3483	1023	0.196347
	cel00590	Arachidonic acid metabolism	11	1	3483	75	0.213215
	cel00380	Tryptophan metabolism	11	1	3483	81	0.228341
	cel00860	Porphyrin and chlorophyll metabolism	11	1	3483	126	0.333625
	cel04080	Neuroactive ligand-receptor interaction	11	1	3483	128	0.337986
C3	cel00010	Glycolysis / Gluconeogenesis	9	2	3483	31	0.0026552
	cel00260	Glycine, serine and threonine metabolism	9	2	3483	49	0.0065546
	cel01100	Metabolic pathways	9	7	3483	1455	0.0321697
	cel00970	Aminoacyl-tRNA biosynthesis	9	1	3483	75	0.178106
	cel00630	Glyoxylate and dicarboxylate metabolism	9	1	3483	44	0.108234
	cel00590	Arachidonic acid metabolism	9	1	3483	75	0.178106
	cel00561	Glycerolipid metabolism	9	1	3483	32	0.0798012
	cel00350	Tyrosine metabolism	9	1	3483	76	0.180276
	cel00310	Lysine degradation	9	1	3483	47	0.115219
	cel00270	Cysteine and methionine metabolism	9	1	3483	56	0.135884
	cel00240	Pyrimidine metabolism	9	1	3483	59	0.142676
	cel00232	Caffeine metabolism	9	1	3483	21	0.0530326
	cel00071	Fatty acid metabolism	9	1	3483	50	0.122156
	cel00030	Pentose phosphate pathway	9	1	3483	32	0.0798012
	cel00230	Purine metabolism	9	1	3483	92	0.214318
	cel01110	Biosynthesis of secondary metabolites	9	4	3483	1023	0.255883
	cel04080	Neuroactive ligand-receptor interaction	9	1	3483	128	0.286359
C4	cel00330	Arginine and proline metabolism	8	2	3483	82	0.0139836
	cel00970	Aminoacyl-tRNA biosynthesis	8	2	3483	75	0.0117795
	cel02010	ABC transporters	8	2	3483	90	0.0167084
	cel00471	D-Glutamine and D-glutamate metabolism	8	1	3483	12	0.0272594
	cel00250	Alanine, aspartate and glutamate metabolism	8	1	3483	24	0.0538665
	cel00910	Nitrogen metabolism	8	1	3483	26	0.0582385
	cel00750	Vitamin B6 metabolism	8	1	3483	32	0.0712486
	cel00240	Pyrimidine metabolism	8	1	3483	59	0.127868
	cel00310	Lysine degradation	8	1	3483	47	0.103088
	cel01040	Biosynthesis of unsaturated fatty acids	8	1	3483	54	0.117617
	cel00350	Tyrosine metabolism	8	1	3483	76	0.161947
	cel00590	Arachidonic acid metabolism	8	1	3483	75	0.159976
	cel00230	Purine metabolism	8	1	3483	92	0.192951
	cel01100	Metabolic pathways	8	5	3483	1455	0.202087
	cel04080	Neuroactive ligand-receptor interaction	8	1	3483	128	0.259067
	cel01110	Biosynthesis of secondary metabolites	8	2	3483	1023	0.732379
C5	cel00970	Aminoacyl-tRNA biosynthesis	5	2	3483	75	0.00438729
	cel00250	Alanine, aspartate and glutamate metabolism	5	1	3483	24	0.0340008
	cel00260	Glycine, serine and threonine metabolism	5	1	3483	49	0.0684283
	cel00290	Valine, leucine and isoleucine biosynthesis	5	1	3483	28	0.0395765
	cel00340	Histidine metabolism	5	1	3483	44	0.0616226
	cel00410	beta-Alanine metabolism	5	1	3483	31	0.0437414
	cel00460	Cyanoamino acid metabolism	5	1	3483	41	0.0575201
	cel00910	Nitrogen metabolism	5	1	3483	26	0.0367919
	cel01040	Biosynthesis of unsaturated fatty acids	5	1	3483	54	0.0751945
	cel02010	ABC transporters	5	1	3483	90	0.122759
	cel00860	Porphyrin and chlorophyll metabolism	5	1	3483	126	0.168346
	cel01110	Biosynthesis of secondary metabolites	5	3	3483	1023	0.154709
	cel01100	Metabolic pathways	5	3	3483	1455	0.348445
C6	cel00590	Arachidonic acid metabolism	4	1	3483	75	0.0834251
	cel00240	Pyrimidine metabolism	4	1	3483	59	0.0660831
	cel00770	Pantothenate and CoA biosynthesis	4	1	3483	27	0.0306621
	cel01100	Metabolic pathways	4	2	3483	1455	0.555278
