# Supplementary material for: Anti-aging activities of an ethanolic extract of Lycium ruthenicum in Caenorhabditis elegans based on metabonomic analysis
Source: Front Pharmacol. 2025 Feb 27;16:1498280. doi: 10.3389/fphar.2025.1498280 (PMC11903438; doi:10.3389/fphar.2025.1498280)
Supplement: Supplementary file 5 [file Table4.xlsx]

## Sheet: Table S4
	L-Tryptophan	6-Hydroxymelatonin	L-Homocitrulline	N-acetyl-L-ornithine	Guanosine-3',5'-cyclic monophosphate	Feruloyl Putrescine	Isocitric acid	Prostaglandin D2	Anserine	Dl-Indole-3-lactic acid	Carnosine	Methyl 3-indolyacetate	2-Deoxyuridine	N-P-Coumaroyl Spermidine	Dehydrocholic acid	Guanosine 5'-diphosphate (GDP)	6-Deoxy-D-glucose	Estrone	Pantetheine	Physostigmine	D-Mannose	L-lysine	L-(-)-alpha-Amino-epsilon-Caprolactam	L-Phenylalanine	trans-3-Indoleacrylic acid	Estazolam	3-Phosphoglyceric acid	Estriol	L-Threonine	Kaempferitrin	L-Glutamic acid	Prostaglandin H2	O-Phospho-L-serine	Prostaglandin G2	6-Keto-prostaglandin f1alpha	S-(Methyl)Glutathione	Glutaric acid	Methionine	N-Acetyl-L-leucine	Psilocybin	Prostaglandin B1	L-serine	L-Asparagine	Cortodoxone	Cyclic ADP-ribose	L-Glutamine	N-Acetyl-alpha-D-glucosamine 1-phosphate	L-5-Hydroxytryptophan	Docosahexaenoic acid
L-Tryptophan	1	0.99542	0.823481	0.979673	0.344831	0.984859	0.928252	0.987831	0.989546	0.965028	0.821479	0.853673	0.952663	0.944094	0.95448	0.968791	0.923766	0.839375	0.946028	0.659545	0.746488	0.570367	0.676273	-0.723788	-0.61802	-0.84688	-0.443488	-0.694224	-0.738691	-0.73373	-0.789563	-0.774822	-0.699055	-0.713612	-0.662543	-0.852321	-0.510765	-0.687711	-0.425577	-0.651538	-0.647737	-0.747299	-0.782485	-0.862706	-0.679742	-0.68384	-0.65557	-0.8267	-0.549912
6-Hydroxymelatonin	0.99542	1	0.865836	0.976506	0.399541	0.973777	0.93523	0.992779	0.989986	0.959298	0.857216	0.878463	0.973222	0.9406	0.955063	0.975395	0.935326	0.850693	0.964525	0.700065	0.756533	0.630675	0.690159	-0.755984	-0.65302	-0.859224	-0.50768	-0.755483	-0.781417	-0.776553	-0.798188	-0.82454	-0.736733	-0.74609	-0.728924	-0.870885	-0.576621	-0.707762	-0.489826	-0.711137	-0.696306	-0.75065	-0.797556	-0.901644	-0.715215	-0.747132	-0.669419	-0.857061	-0.617073
L-Homocitrulline	0.823481	0.865836	1	0.868508	0.725535	0.794304	0.890689	0.874666	0.850021	0.863214	0.978766	0.962375	0.900709	0.876388	0.898499	0.887547	0.926096	0.922187	0.898166	0.913826	0.797339	0.911054	0.821158	-0.908994	-0.831359	-0.880243	-0.767067	-0.912075	-0.977869	-0.810802	-0.857274	-0.940994	-0.855436	-0.934894	-0.937291	-0.945446	-0.785366	-0.844719	-0.768734	-0.879797	-0.830836	-0.808832	-0.914905	-0.98305	-0.93083	-0.93258	-0.833918	-0.963167	-0.921787
N-acetyl-L-ornithine	0.979673	0.976506	0.868508	1	0.438075	0.977795	0.961251	0.984653	0.986333	0.990889	0.872487	0.90629	0.925924	0.990251	0.990874	0.980813	0.961702	0.920151	0.948309	0.746682	0.817747	0.634844	0.764358	-0.804591	-0.720475	-0.907969	-0.520875	-0.708383	-0.807267	-0.711933	-0.884179	-0.803778	-0.741369	-0.807252	-0.679998	-0.927045	-0.537454	-0.809196	-0.499536	-0.685505	-0.688692	-0.84997	-0.877839	-0.896195	-0.779415	-0.695366	-0.756985	-0.898868	-0.624825
Guanosine-3',5'-cyclic monophosphate	0.344831	0.399541	0.725535	0.438075	1	0.2541	0.630264	0.386329	0.371832	0.422736	0.616194	0.764327	0.538958	0.481335	0.520334	0.380996	0.661932	0.680771	0.420837	0.601868	0.778906	0.928058	0.845876	-0.876968	-0.83705	-0.72399	-0.778946	-0.76186	-0.768528	-0.722712	-0.71307	-0.733442	-0.875384	-0.859703	-0.785661	-0.590538	-0.83835	-0.651299	-0.900934	-0.765678	-0.799141	-0.719367	-0.688482	-0.674375	-0.86529	-0.799365	-0.705215	-0.726709	-0.872972
Feruloyl Putrescine	0.984859	0.973777	0.794304	0.977795	0.2541	1	0.888433	0.981492	0.98159	0.974749	0.825056	0.81383	0.895837	0.953934	0.951298	0.978767	0.888118	0.837325	0.936834	0.691732	0.685291	0.500547	0.628432	-0.66633	-0.571656	-0.802831	-0.386972	-0.615932	-0.720164	-0.620166	-0.772182	-0.715095	-0.603371	-0.680079	-0.59255	-0.870674	-0.405213	-0.706444	-0.339234	-0.579496	-0.562385	-0.728404	-0.791885	-0.829171	-0.650876	-0.603565	-0.664137	-0.805578	-0.501246
Isocitric acid	0.928252	0.93523	0.890689	0.961251	0.630264	0.888433	1	0.932997	0.940085	0.934339	0.843087	0.953799	0.935698	0.953959	0.965003	0.914145	0.993015	0.930971	0.909043	0.70569	0.938031	0.749551	0.865156	-0.917785	-0.847665	-0.983089	-0.652162	-0.800041	-0.830602	-0.836601	-0.946438	-0.876016	-0.890044	-0.88509	-0.752889	-0.898542	-0.699625	-0.839174	-0.674408	-0.790948	-0.827668	-0.925112	-0.882214	-0.920623	-0.854603	-0.780857	-0.767564	-0.93976	-0.716628
Prostaglandin D2	0.987831	0.992779	0.874666	0.984653	0.386329	0.981492	0.932997	1	0.997335	0.966467	0.877036	0.873889	0.951067	0.957055	0.961509	0.993283	0.9321	0.865264	0.982573	0.739438	0.755572	0.621739	0.677331	-0.759894	-0.681905	-0.865272	-0.543969	-0.753704	-0.790952	-0.744203	-0.822664	-0.834105	-0.719637	-0.755105	-0.720716	-0.902546	-0.569897	-0.765152	-0.501405	-0.72337	-0.702133	-0.773077	-0.819183	-0.914694	-0.727003	-0.732415	-0.676968	-0.881906	-0.631362
Anserine	0.989546	0.989986	0.850021	0.986333	0.371832	0.98159	0.940085	0.997335	1	0.96261	0.846544	0.861818	0.944273	0.956806	0.958429	0.986254	0.931337	0.85557	0.976763	0.700537	0.772764	0.59242	0.673608	-0.757043	-0.687553	-0.874895	-0.536337	-0.735902	-0.759272	-0.74457	-0.831655	-0.822849	-0.721761	-0.740562	-0.68835	-0.886445	-0.561259	-0.764813	-0.493969	-0.712809	-0.704994	-0.786314	-0.803753	-0.899409	-0.708732	-0.70461	-0.653437	-0.873897	-0.599345
Dl-Indole-3-lactic acid	0.965028	0.959298	0.863214	0.990889	0.422736	0.974749	0.934339	0.966467	0.96261	1	0.887424	0.904827	0.898573	0.991545	0.993102	0.971159	0.947727	0.934597	0.916304	0.78006	0.778269	0.63069	0.776501	-0.779843	-0.672105	-0.874867	-0.452415	-0.657027	-0.825443	-0.645526	-0.862438	-0.753663	-0.69362	-0.810396	-0.657543	-0.937114	-0.467567	-0.789901	-0.438755	-0.622188	-0.615802	-0.830149	-0.902539	-0.869216	-0.787963	-0.667364	-0.810188	-0.876349	-0.612076
Carnosine	0.821479	0.857216	0.978766	0.872487	0.616194	0.825056	0.843087	0.877036	0.846544	0.887424	1	0.926898	0.854751	0.890883	0.903784	0.907691	0.889924	0.924189	0.89041	0.963844	0.707566	0.842773	0.770201	-0.833617	-0.746723	-0.816913	-0.670461	-0.823588	-0.973512	-0.683331	-0.817268	-0.867301	-0.738313	-0.896855	-0.873827	-0.969484	-0.652378	-0.837027	-0.646344	-0.784408	-0.711729	-0.764284	-0.930612	-0.947771	-0.899202	-0.856546	-0.861125	-0.930382	-0.868779
Methyl 3-indolyacetate	0.853673	0.878463	0.962375	0.90629	0.764327	0.81383	0.953799	0.873889	0.861818	0.904827	0.926898	1	0.907286	0.921055	0.944425	0.872712	0.980076	0.971255	0.857654	0.83829	0.900604	0.891751	0.932225	-0.95634	-0.854651	-0.949152	-0.688491	-0.843238	-0.951378	-0.815434	-0.926307	-0.890723	-0.903507	-0.969894	-0.85869	-0.93643	-0.739453	-0.845167	-0.73594	-0.813293	-0.816105	-0.901598	-0.950909	-0.942548	-0.956775	-0.871467	-0.892489	-0.958493	-0.853256
2-Deoxyuridine	0.952663	0.973222	0.900709	0.925924	0.538958	0.895837	0.935698	0.951067	0.944273	0.898573	0.854751	0.907286	1	0.882848	0.914485	0.921489	0.939165	0.831195	0.938968	0.685955	0.792514	0.741931	0.731179	-0.814943	-0.704575	-0.874449	-0.601975	-0.856965	-0.816051	-0.890174	-0.788477	-0.89167	-0.836208	-0.786715	-0.834466	-0.834415	-0.718462	-0.677787	-0.618862	-0.805221	-0.792529	-0.740444	-0.775452	-0.93043	-0.757041	-0.858088	-0.659859	-0.869401	-0.712136
N-P-Coumaroyl Spermidine	0.944094	0.9406	0.876388	0.990251	0.481335	0.953934	0.953959	0.957055	0.956806	0.991545	0.890883	0.921055	0.882848	1	0.995406	0.965088	0.962101	0.957155	0.918575	0.795159	0.832149	0.660159	0.809693	-0.829478	-0.750036	-0.916151	-0.529776	-0.683325	-0.839428	-0.661603	-0.9167	-0.786234	-0.736322	-0.849895	-0.66831	-0.957189	-0.51679	-0.858155	-0.511134	-0.66796	-0.672735	-0.889149	-0.927842	-0.888315	-0.828014	-0.678216	-0.824372	-0.91612	-0.651917
Dehydrocholic acid	0.95448	0.955063	0.898499	0.990874	0.520334	0.951298	0.965003	0.961509	0.958429	0.993102	0.903784	0.944425	0.914485	0.995406	1	0.963574	0.977289	0.961795	0.920657	0.797183	0.841367	0.701758	0.833272	-0.847567	-0.749092	-0.922985	-0.534789	-0.716924	-0.862733	-0.706192	-0.909453	-0.806991	-0.769392	-0.867024	-0.711317	-0.953146	-0.552982	-0.833022	-0.534036	-0.68957	-0.692466	-0.880547	-0.929919	-0.904083	-0.844923	-0.723899	-0.837192	-0.919632	-0.679765
Guanosine 5'-diphosphate (GDP)	0.968791	0.975395	0.887547	0.980813	0.380996	0.978767	0.914145	0.993283	0.986254	0.971159	0.907691	0.872712	0.921489	0.965088	0.963574	1	0.920986	0.883406	0.980897	0.797148	0.731649	0.627376	0.673904	-0.754679	-0.684072	-0.850918	-0.550882	-0.739492	-0.817437	-0.692446	-0.827583	-0.825386	-0.687602	-0.769303	-0.719144	-0.933989	-0.543368	-0.800722	-0.493286	-0.712817	-0.677719	-0.775849	-0.849675	-0.917858	-0.747323	-0.721719	-0.712234	-0.893616	-0.652479
6-Deoxy-D-glucose	0.923766	0.935326	0.926096	0.961702	0.661932	0.888118	0.993015	0.9321	0.931337	0.947727	0.889924	0.980076	0.939165	0.962101	0.977289	0.920986	1	0.959725	0.90605	0.768933	0.920985	0.796849	0.892861	-0.928773	-0.839536	-0.973871	-0.646999	-0.81046	-0.884611	-0.822313	-0.942702	-0.879517	-0.886481	-0.918937	-0.790633	-0.928744	-0.69637	-0.843911	-0.676034	-0.789495	-0.81035	-0.918663	-0.921353	-0.936029	-0.894657	-0.81217	-0.828202	-0.951797	-0.761096
Estrone	0.839375	0.850693	0.922187	0.920151	0.680771	0.837325	0.930971	0.865264	0.85557	0.934597	0.924189	0.971255	0.831195	0.957155	0.961795	0.883406	0.959725	1	0.83514	0.871705	0.872622	0.809215	0.923361	-0.916272	-0.828267	-0.929542	-0.612902	-0.726763	-0.931809	-0.669922	-0.9478	-0.807299	-0.807625	-0.957339	-0.74812	-0.972151	-0.599532	-0.897482	-0.634868	-0.711134	-0.715557	-0.930347	-0.992737	-0.895075	-0.94829	-0.752283	-0.939426	-0.946736	-0.785546
Pantetheine	0.946028	0.964525	0.898166	0.948309	0.420837	0.936834	0.909043	0.982573	0.976763	0.916304	0.89041	0.857654	0.938968	0.918575	0.920657	0.980897	0.90605	0.83514	1	0.766391	0.742401	0.658737	0.632474	-0.771861	-0.731214	-0.856249	-0.660525	-0.827128	-0.802486	-0.779528	-0.814833	-0.895448	-0.740562	-0.755916	-0.781471	-0.900046	-0.658975	-0.798924	-0.593725	-0.810578	-0.772561	-0.755567	-0.794464	-0.948987	-0.731664	-0.786438	-0.62791	-0.90658	-0.700924
Physostigmine	0.659545	0.700065	0.913826	0.746682	0.601868	0.691732	0.70569	0.739438	0.700537	0.78006	0.963844	0.83829	0.685955	0.795159	0.797183	0.797148	0.768933	0.871705	0.766391	1	0.595156	0.810273	0.711744	-0.760469	-0.698149	-0.703694	-0.64533	-0.723775	-0.949723	-0.510259	-0.748356	-0.766418	-0.617439	-0.861114	-0.803759	-0.932062	-0.559692	-0.832834	-0.604264	-0.697368	-0.603841	-0.699348	-0.909241	-0.855747	-0.879601	-0.767899	-0.870226	-0.864393	-0.862122
D-Mannose	0.746488	0.756533	0.797339	0.817747	0.778906	0.685291	0.938031	0.755572	0.772764	0.778269	0.707566	0.900604	0.792514	0.832149	0.841367	0.731649	0.920985	0.872622	0.742401	0.595156	1	0.770877	0.914652	-0.958752	-0.931445	-0.979991	-0.723075	-0.760253	-0.759232	-0.819515	-0.961378	-0.827698	-0.942164	-0.896611	-0.691099	-0.792054	-0.756876	-0.843229	-0.784558	-0.786265	-0.871479	-0.967175	-0.828961	-0.824492	-0.868003	-0.728288	-0.735552	-0.895595	-0.721305
L-lysine	0.570367	0.630675	0.911054	0.634844	0.928058	0.500547	0.749551	0.621739	0.59242	0.63069	0.842773	0.891751	0.741931	0.660159	0.701758	0.627376	0.796849	0.809215	0.658737	0.810273	0.770877	1	0.853241	-0.913822	-0.835326	-0.790026	-0.806596	-0.894971	-0.932625	-0.803771	-0.764067	-0.873068	-0.893137	-0.930915	-0.945096	-0.778518	-0.867423	-0.730968	-0.881916	-0.864765	-0.837013	-0.736333	-0.816812	-0.859529	-0.937588	-0.944819	-0.803516	-0.857472	-0.973897
L-(-)-alpha-Amino-epsilon-Caprolactam	0.676273	0.690159	0.821158	0.764358	0.845876	0.628432	0.865156	0.677331	0.673608	0.776501	0.770201	0.932225	0.731179	0.809693	0.833272	0.673904	0.892861	0.923361	0.632474	0.711744	0.914652	0.853241	1	-0.939421	-0.832834	-0.900488	-0.587824	-0.679827	-0.860092	-0.694137	-0.903805	-0.728673	-0.873298	-0.955275	-0.706717	-0.816836	-0.645406	-0.782283	-0.697777	-0.664003	-0.719901	-0.915517	-0.91219	-0.773252	-0.94545	-0.729193	-0.918416	-0.850518	-0.766266
L-Phenylalanine	-0.723788	-0.755984	-0.908994	-0.804591	-0.876968	-0.66633	-0.917785	-0.759894	-0.757043	-0.779843	-0.833617	-0.95634	-0.814943	-0.829478	-0.847567	-0.754679	-0.928773	-0.916272	-0.771861	-0.760469	-0.958752	-0.913822	-0.939421	1	0.958645	0.962819	0.817094	0.864324	0.895853	0.841499	0.950926	0.904948	0.965019	0.975647	0.842655	0.864286	0.839934	0.882093	0.872598	0.872819	0.907315	0.94009	0.896867	0.904282	0.962509	0.861146	0.825424	0.953025	0.88489
trans-3-Indoleacrylic acid	-0.61802	-0.65302	-0.831359	-0.720475	-0.83705	-0.571656	-0.847665	-0.681905	-0.687553	-0.672105	-0.746723	-0.854651	-0.704575	-0.750036	-0.749092	-0.684072	-0.839536	-0.828267	-0.731214	-0.698149	-0.931445	-0.835326	-0.832834	0.958645	1	0.924263	0.90814	0.841745	0.799022	0.79021	0.934596	0.892108	0.922017	0.906039	0.773922	0.803918	0.856502	0.922813	0.918364	0.894407	0.935951	0.924796	0.812361	0.857653	0.893417	0.788035	0.696425	0.927367	0.854341
Estazolam	-0.84688	-0.859224	-0.880243	-0.907969	-0.72399	-0.802831	-0.983089	-0.865272	-0.874895	-0.874867	-0.816913	-0.949152	-0.874449	-0.916151	-0.922985	-0.850918	-0.973871	-0.929542	-0.856249	-0.703694	-0.979991	-0.790026	-0.900488	0.962819	0.924263	1	0.73434	0.811803	0.83258	0.834246	0.98071	0.885993	0.929002	0.921176	0.755082	0.885473	0.753736	0.889313	0.763218	0.824854	0.876164	0.968871	0.888856	0.907972	0.894423	0.782529	0.777534	0.955128	0.763109
3-Phosphoglyceric acid	-0.443488	-0.50768	-0.767067	-0.520875	-0.778946	-0.386972	-0.652162	-0.543969	-0.536337	-0.452415	-0.670461	-0.688491	-0.601975	-0.529776	-0.534789	-0.550882	-0.646999	-0.612902	-0.660525	-0.64533	-0.723075	-0.806596	-0.587824	0.817094	0.90814	0.73434	1	0.897786	0.710497	0.777561	0.725393	0.896288	0.825091	0.751607	0.827718	0.654867	0.934081	0.792816	0.9669	0.952606	0.937338	0.688971	0.60849	0.806737	0.749671	0.825324	0.467154	0.817498	0.88401
Estriol	-0.694224	-0.755483	-0.912075	-0.708383	-0.76186	-0.615932	-0.800041	-0.753704	-0.735902	-0.657027	-0.823588	-0.843238	-0.856965	-0.683325	-0.716924	-0.739492	-0.81046	-0.726763	-0.827128	-0.723775	-0.760253	-0.894971	-0.679827	0.864324	0.841745	0.811803	0.897786	1	0.840727	0.935165	0.74322	0.984081	0.904164	0.81748	0.971254	0.758006	0.955505	0.726651	0.902483	0.986012	0.948251	0.689188	0.700258	0.93662	0.80649	0.978441	0.578341	0.88076	0.919935
L-Threonine	-0.738691	-0.781417	-0.977869	-0.807267	-0.768528	-0.720164	-0.830602	-0.790952	-0.759272	-0.825443	-0.973512	-0.951378	-0.816051	-0.839428	-0.862733	-0.817437	-0.884611	-0.931809	-0.802486	-0.949723	-0.759232	-0.932625	-0.860092	0.895853	0.799022	0.83258	0.710497	0.840727	1	0.712892	0.834142	0.865924	0.809342	0.95666	0.905284	0.937125	0.717672	0.8299	0.734166	0.802148	0.749192	0.795396	0.944495	0.925187	0.963117	0.892979	0.913112	0.927519	0.929643
Kaempferitrin	-0.73373	-0.776553	-0.810802	-0.711933	-0.722712	-0.620166	-0.836601	-0.744203	-0.74457	-0.645526	-0.683331	-0.815434	-0.890174	-0.661603	-0.706192	-0.692446	-0.822313	-0.669922	-0.779528	-0.510259	-0.819515	-0.803771	-0.694137	0.841499	0.79021	0.834246	0.777561	0.935165	0.712892	1	0.724063	0.921001	0.940298	0.7463	0.871276	0.64384	0.924303	0.602988	0.833601	0.913781	0.934896	0.688331	0.607668	0.858713	0.715876	0.908026	0.487308	0.801509	0.769004
L-Glutamic acid	-0.789563	-0.798188	-0.857274	-0.884179	-0.71307	-0.772182	-0.946438	-0.822664	-0.831655	-0.862438	-0.817268	-0.926307	-0.788477	-0.9167	-0.909453	-0.827583	-0.942702	-0.9478	-0.814833	-0.748356	-0.961378	-0.764067	-0.903805	0.950926	0.934596	0.98071	0.725393	0.74322	0.834142	0.724063	1	0.835374	0.871409	0.931829	0.694747	0.909569	0.683485	0.947595	0.736753	0.7734	0.822928	0.994636	0.92452	0.873539	0.912484	0.712243	0.822399	0.954264	0.754835
Prostaglandin H2	-0.774822	-0.82454	-0.940994	-0.803778	-0.733442	-0.715095	-0.876016	-0.834105	-0.822849	-0.753663	-0.867301	-0.890723	-0.89167	-0.786234	-0.806991	-0.825386	-0.879517	-0.807299	-0.895448	-0.766418	-0.827698	-0.873068	-0.728673	0.904948	0.892108	0.885993	0.896288	0.984081	0.865924	0.921001	0.835374	1	0.916043	0.860556	0.940432	0.839614	0.919822	0.821464	0.88293	0.98276	0.95752	0.785119	0.777943	0.975026	0.845467	0.948554	0.637501	0.942913	0.904677
O-Phospho-L-serine	-0.699055	-0.736733	-0.855436	-0.741369	-0.875384	-0.603371	-0.890044	-0.719637	-0.721761	-0.69362	-0.738313	-0.903507	-0.836208	-0.736322	-0.769392	-0.687602	-0.886481	-0.807625	-0.740562	-0.617439	-0.942164	-0.893137	-0.873298	0.965019	0.922017	0.929002	0.825091	0.904164	0.809342	0.940298	0.871409	0.916043	1	0.896799	0.857313	0.74476	0.915522	0.760721	0.90263	0.905322	0.952929	0.858359	0.766654	0.872914	0.874575	0.890106	0.68183	0.887386	0.846966
Prostaglandin G2	-0.713612	-0.74609	-0.934894	-0.807252	-0.859703	-0.680079	-0.88509	-0.755105	-0.740562	-0.810396	-0.896855	-0.969894	-0.786715	-0.849895	-0.867024	-0.769303	-0.918937	-0.957339	-0.755916	-0.861114	-0.896611	-0.930915	-0.955275	0.975647	0.906039	0.921176	0.751607	0.81748	0.95666	0.7463	0.931829	0.860556	0.896799	1	0.842432	0.914364	0.754789	0.888215	0.804118	0.809554	0.816321	0.917906	0.95839	0.896969	0.997772	0.846979	0.922216	0.948963	0.904015
6-Keto-prostaglandin f1alpha	-0.662543	-0.728924	-0.937291	-0.679998	-0.785661	-0.59255	-0.752889	-0.720716	-0.68835	-0.657543	-0.873827	-0.85869	-0.834466	-0.66831	-0.711317	-0.719144	-0.790633	-0.74812	-0.781471	-0.803759	-0.691099	-0.945096	-0.706717	0.842655	0.773922	0.755082	0.827718	0.971254	0.905284	0.871276	0.694747	0.940432	0.857313	0.842432	1	0.775823	0.900115	0.684405	0.852426	0.929302	0.863834	0.638317	0.74066	0.92015	0.84299	0.996259	0.670813	0.856242	0.955697
S-(Methyl)Glutathione	-0.852321	-0.870885	-0.945446	-0.927045	-0.590538	-0.870674	-0.898542	-0.902546	-0.886445	-0.937114	-0.969484	-0.93643	-0.834415	-0.957189	-0.953146	-0.933989	-0.928744	-0.972151	-0.900046	-0.932062	-0.792054	-0.778518	-0.816836	0.864286	0.803918	0.885473	0.654867	0.758006	0.937125	0.64384	0.909569	0.839614	0.74476	0.914364	0.775823	1	0.596968	0.919974	0.622016	0.746296	0.711245	0.872076	0.972022	0.931056	0.909634	0.765812	0.88447	0.958452	0.803376
Glutaric acid	-0.510765	-0.576621	-0.785366	-0.537454	-0.83835	-0.405213	-0.699625	-0.569897	-0.561259	-0.467567	-0.652378	-0.739453	-0.718462	-0.51679	-0.552982	-0.543368	-0.69637	-0.599532	-0.658975	-0.559692	-0.756876	-0.867423	-0.645406	0.839934	0.856502	0.753736	0.934081	0.955505	0.717672	0.924303	0.683485	0.919822	0.915522	0.754789	0.900115	0.596968	1	0.653003	0.969912	0.967197	0.966878	0.648267	0.570816	0.817633	0.743072	0.917547	0.459574	0.785542	0.879831
Methionine	-0.687711	-0.707762	-0.844719	-0.809196	-0.651299	-0.706444	-0.839174	-0.765152	-0.764813	-0.789901	-0.837027	-0.845167	-0.677787	-0.858155	-0.833022	-0.800722	-0.843911	-0.897482	-0.798924	-0.832834	-0.843229	-0.730968	-0.782283	0.882093	0.922813	0.889313	0.792816	0.726651	0.8299	0.602988	0.947595	0.821464	0.760721	0.888215	0.684405	0.919974	0.653003	1	0.739516	0.778917	0.784183	0.92815	0.901435	0.85985	0.883192	0.677207	0.779545	0.943985	0.789232
N-Acetyl-L-leucine	-0.425577	-0.489826	-0.768734	-0.499536	-0.900934	-0.339234	-0.674408	-0.501405	-0.493969	-0.438755	-0.646344	-0.73594	-0.618862	-0.511134	-0.534036	-0.493286	-0.676034	-0.634868	-0.593725	-0.604264	-0.784558	-0.881916	-0.697777	0.872598	0.918364	0.763218	0.9669	0.902483	0.734166	0.833601	0.736753	0.88293	0.90263	0.804118	0.852426	0.622016	0.969912	0.739516	1	0.939425	0.950661	0.715309	0.625511	0.785613	0.800596	0.86254	0.530909	0.803088	0.904786
Psilocybin	-0.651538	-0.711137	-0.879797	-0.685505	-0.765678	-0.579496	-0.790948	-0.72337	-0.712809	-0.622188	-0.784408	-0.813293	-0.805221	-0.66796	-0.68957	-0.712817	-0.789495	-0.711134	-0.810578	-0.697368	-0.786265	-0.864765	-0.664003	0.872819	0.894407	0.824854	0.952606	0.986012	0.802148	0.913781	0.7734	0.98276	0.905322	0.809554	0.929302	0.746296	0.967197	0.778917	0.939425	1	0.977107	0.725117	0.685594	0.920148	0.797583	0.936693	0.54182	0.888578	0.908931
Prostaglandin B1	-0.647737	-0.696306	-0.830836	-0.688692	-0.799141	-0.562385	-0.827668	-0.702133	-0.704994	-0.615802	-0.711729	-0.816105	-0.792529	-0.672735	-0.692466	-0.677719	-0.81035	-0.715557	-0.772561	-0.603841	-0.871479	-0.837013	-0.719901	0.907315	0.935951	0.876164	0.937338	0.948251	0.749192	0.934896	0.822928	0.95752	0.952929	0.816321	0.863834	0.711245	0.966878	0.784183	0.950661	0.977107	1	0.792901	0.676535	0.883063	0.795529	0.886523	0.532316	0.880452	0.854428
L-serine	-0.747299	-0.75065	-0.808832	-0.84997	-0.719367	-0.728404	-0.925112	-0.773077	-0.786314	-0.830149	-0.764284	-0.901598	-0.740444	-0.889149	-0.880547	-0.775849	-0.918663	-0.930347	-0.755567	-0.699348	-0.967175	-0.736333	-0.915517	0.94009	0.924796	0.968871	0.688971	0.689188	0.795396	0.688331	0.994636	0.785119	0.858359	0.917906	0.638317	0.872076	0.648267	0.92815	0.715309	0.725117	0.792901	1	0.906977	0.821742	0.897801	0.65995	0.818106	0.920352	0.713732
L-Asparagine	-0.782485	-0.797556	-0.914905	-0.877839	-0.688482	-0.791885	-0.882214	-0.819183	-0.803753	-0.902539	-0.930612	-0.950909	-0.775452	-0.927842	-0.929919	-0.849675	-0.921353	-0.992737	-0.794464	-0.909241	-0.828961	-0.816812	-0.91219	0.896867	0.812361	0.888856	0.60849	0.700258	0.944495	0.607668	0.92452	0.777943	0.766654	0.95839	0.74066	0.972022	0.570816	0.901435	0.625511	0.685594	0.676535	0.906977	1	0.872122	0.957177	0.735856	0.963147	0.93131	0.80272
Cortodoxone	-0.862706	-0.901644	-0.98305	-0.896195	-0.674375	-0.829171	-0.920623	-0.914694	-0.899409	-0.869216	-0.947771	-0.942548	-0.93043	-0.888315	-0.904083	-0.917858	-0.936029	-0.895075	-0.948987	-0.855747	-0.824492	-0.859529	-0.773252	0.904282	0.857653	0.907972	0.806737	0.93662	0.925187	0.858713	0.873539	0.975026	0.872914	0.896969	0.92015	0.931056	0.817633	0.85985	0.785613	0.920148	0.883063	0.821742	0.872122	1	0.883889	0.92218	0.746886	0.974357	0.885688
Cyclic ADP-ribose	-0.679742	-0.715215	-0.93083	-0.779415	-0.86529	-0.650876	-0.854603	-0.727003	-0.708732	-0.787963	-0.899202	-0.956775	-0.757041	-0.828014	-0.844923	-0.747323	-0.894657	-0.94829	-0.731664	-0.879601	-0.868003	-0.937588	-0.94545	0.962509	0.893417	0.894423	0.749671	0.80649	0.963117	0.715876	0.912484	0.845467	0.874575	0.997772	0.84299	0.909634	0.743072	0.883192	0.800596	0.797583	0.795529	0.897801	0.957177	0.883889	1	0.842608	0.930849	0.937179	0.915447
L-Glutamine	-0.68384	-0.747132	-0.93258	-0.695366	-0.799365	-0.603565	-0.780857	-0.732415	-0.70461	-0.667364	-0.856546	-0.871467	-0.858088	-0.678216	-0.723899	-0.721719	-0.81217	-0.752283	-0.786438	-0.767899	-0.728288	-0.944819	-0.729193	0.861146	0.788035	0.782529	0.825324	0.978441	0.892979	0.908026	0.712243	0.948554	0.890106	0.846979	0.996259	0.765812	0.917547	0.677207	0.86254	0.936693	0.886523	0.65995	0.735856	0.92218	0.842608	1	0.662941	0.859594	0.942143
N-Acetyl-alpha-D-glucosamine 1-phosphate	-0.65557	-0.669419	-0.833918	-0.756985	-0.705215	-0.664137	-0.767564	-0.676968	-0.653437	-0.810188	-0.861125	-0.892489	-0.659859	-0.824372	-0.837192	-0.712234	-0.828202	-0.939426	-0.62791	-0.870226	-0.735552	-0.803516	-0.918416	0.825424	0.696425	0.777534	0.467154	0.578341	0.913112	0.487308	0.822399	0.637501	0.68183	0.922216	0.670813	0.88447	0.459574	0.779545	0.530909	0.54182	0.532316	0.818106	0.963147	0.746886	0.930849	0.662941	1	0.815853	0.752404
L-5-Hydroxytryptophan	-0.8267	-0.857061	-0.963167	-0.898868	-0.726709	-0.805578	-0.93976	-0.881906	-0.873897	-0.876349	-0.930382	-0.958493	-0.869401	-0.91612	-0.919632	-0.893616	-0.951797	-0.946736	-0.90658	-0.864393	-0.895595	-0.857472	-0.850518	0.953025	0.927367	0.955128	0.817498	0.88076	0.927519	0.801509	0.954264	0.942913	0.887386	0.948963	0.856242	0.958452	0.785542	0.943985	0.803088	0.888578	0.880452	0.920352	0.93131	0.974357	0.937179	0.859594	0.815853	1	0.879278
Docosahexaenoic acid	-0.549912	-0.617073	-0.921787	-0.624825	-0.872972	-0.501246	-0.716628	-0.631362	-0.599345	-0.612076	-0.868779	-0.853256	-0.712136	-0.651917	-0.679765	-0.652479	-0.761096	-0.785546	-0.700924	-0.862122	-0.721305	-0.973897	-0.766266	0.88489	0.854341	0.763109	0.88401	0.919935	0.929643	0.769004	0.754835	0.904677	0.846966	0.904015	0.955697	0.803376	0.879831	0.789232	0.904786	0.908931	0.854428	0.713732	0.80272	0.885688	0.915447	0.942143	0.752404	0.879278	1
13Z,16Z-Docosadienoic Acid	-0.716896	-0.741077	-0.870488	-0.785953	-0.46792	-0.765475	-0.69859	-0.772824	-0.734479	-0.837439	-0.950149	-0.816311	-0.692531	-0.830109	-0.831295	-0.829727	-0.765488	-0.872119	-0.76397	-0.973107	-0.537045	-0.712078	-0.684721	0.68148	0.578256	0.663046	0.472093	0.615019	0.911307	0.426968	0.705946	0.673401	0.523336	0.8039	0.712611	0.927266	0.405695	0.764228	0.433085	0.567636	0.472876	0.658256	0.905004	0.804939	0.819073	0.678209	0.88269	0.807372	0.744456
Xanthine	-0.645334	-0.686868	-0.843554	-0.71906	-0.832078	-0.578656	-0.854632	-0.704348	-0.709218	-0.657847	-0.740119	-0.851111	-0.7608	-0.726636	-0.735888	-0.692834	-0.841374	-0.788111	-0.76336	-0.66018	-0.920818	-0.848391	-0.794213	0.950409	0.98522	0.918447	0.934123	0.905739	0.786353	0.875126	0.89737	0.937491	0.953924	0.877424	0.82803	0.771402	0.923004	0.869479	0.947389	0.947514	0.982341	0.878155	0.759867	0.883265	0.860125	0.847285	0.628465	0.919438	0.865243
O-Acetylserine	-0.806413	-0.827404	-0.938507	-0.88509	-0.783898	-0.778651	-0.937986	-0.832823	-0.8232	-0.888843	-0.909871	-0.989763	-0.844702	-0.917824	-0.932487	-0.84094	-0.964968	-0.986386	-0.81437	-0.847408	-0.915126	-0.880789	-0.957618	0.965589	0.880226	0.951739	0.688543	0.79495	0.945385	0.75324	0.954223	0.855019	0.88656	0.987081	0.810587	0.942808	0.704178	0.887293	0.734939	0.780284	0.79413	0.939213	0.975263	0.911819	0.977364	0.820654	0.926002	0.958627	0.845694
L-Pyroglutamic acid	-0.802616	-0.835371	-0.930706	-0.862117	-0.776585	-0.75183	-0.946672	-0.848131	-0.847872	-0.819742	-0.85925	-0.94305	-0.87838	-0.865657	-0.876791	-0.840351	-0.94423	-0.897211	-0.87866	-0.762638	-0.940105	-0.864372	-0.851383	0.972834	0.95749	0.972723	0.859011	0.91597	0.875597	0.885515	0.94751	0.964459	0.952315	0.92989	0.86364	0.887622	0.864913	0.902541	0.867496	0.930417	0.948137	0.919583	0.866156	0.959379	0.910574	0.88044	0.740217	0.980526	0.870012
Pantethine	-0.653998	-0.715228	-0.912142	-0.682781	-0.859146	-0.56542	-0.802795	-0.704567	-0.685943	-0.641737	-0.814352	-0.874061	-0.833138	-0.671641	-0.712126	-0.688966	-0.821447	-0.756437	-0.763545	-0.724365	-0.802038	-0.951056	-0.767521	0.9087	0.864917	0.829427	0.884658	0.983966	0.868688	0.933236	0.766252	0.961773	0.943401	0.870136	0.974138	0.751419	0.962886	0.72329	0.929367	0.965455	0.944777	0.725497	0.735331	0.914122	0.86203	0.985227	0.651267	0.878551	0.946024
L-2-Aminoadipic acid	-0.671063	-0.682057	-0.814796	-0.803645	-0.668546	-0.692291	-0.838393	-0.733492	-0.735311	-0.798294	-0.812464	-0.853208	-0.644958	-0.865388	-0.841064	-0.769212	-0.847876	-0.922108	-0.741513	-0.814847	-0.861706	-0.720043	-0.840883	0.885971	0.903696	0.892041	0.715085	0.654371	0.824157	0.552053	0.960896	0.75729	0.748542	0.904919	0.627241	0.912794	0.585747	0.985997	0.689849	0.702351	0.726721	0.955405	0.928813	0.812488	0.900341	0.624005	0.839367	0.920088	0.750168
cis-4-Hydroxy-D-proline	-0.758335	-0.800335	-0.976009	-0.828497	-0.840171	-0.714666	-0.901943	-0.808633	-0.791735	-0.815599	-0.927414	-0.973623	-0.854088	-0.850025	-0.871243	-0.816531	-0.930145	-0.932173	-0.83236	-0.869424	-0.882982	-0.94938	-0.897897	0.974552	0.916464	0.925861	0.823458	0.910202	0.966025	0.831847	0.912843	0.940196	0.925236	0.981085	0.919623	0.919269	0.838201	0.882059	0.853787	0.898615	0.885654	0.882354	0.924598	0.95817	0.975879	0.923328	0.854156	0.974422	0.943511
dTMP	-0.704029	-0.742639	-0.851209	-0.755083	-0.80653	-0.626456	-0.886892	-0.748556	-0.755188	-0.690311	-0.740909	-0.866527	-0.820137	-0.747455	-0.763411	-0.725269	-0.869498	-0.787098	-0.79755	-0.629831	-0.93085	-0.839445	-0.793064	0.946918	0.961254	0.932873	0.903191	0.922762	0.77874	0.924924	0.889711	0.951294	0.972318	0.863877	0.840541	0.765317	0.929702	0.831711	0.925457	0.951702	0.990031	0.867542	0.746237	0.898442	0.840454	0.866764	0.609515	0.916091	0.841891
Phosphopyruvic acid	-0.736894	-0.769316	-0.868355	-0.807743	-0.737478	-0.692605	-0.900865	-0.796881	-0.803705	-0.749216	-0.789982	-0.870116	-0.805622	-0.812496	-0.811119	-0.79171	-0.883825	-0.833312	-0.848413	-0.704559	-0.921633	-0.797998	-0.777035	0.937958	0.975194	0.945452	0.903122	0.889665	0.798397	0.849401	0.932707	0.946118	0.919125	0.873767	0.804239	0.838948	0.864574	0.918703	0.883588	0.932736	0.958955	0.906666	0.801987	0.919596	0.853293	0.82002	0.646243	0.954596	0.831735
2-Phosphoglyceric acid	-0.610001	-0.653091	-0.739027	-0.640068	-0.707306	-0.523089	-0.78185	-0.662691	-0.67537	-0.548807	-0.60869	-0.724263	-0.742734	-0.611483	-0.623773	-0.629709	-0.744921	-0.620901	-0.742142	-0.48543	-0.834878	-0.72691	-0.617711	0.836295	0.899977	0.832044	0.919327	0.900264	0.629959	0.912151	0.772454	0.914939	0.904089	0.714838	0.778187	0.625321	0.938338	0.736026	0.913246	0.946742	0.983919	0.743825	0.570133	0.820914	0.687217	0.806615	0.394927	0.816907	0.757662
Tyramine	-0.687501	-0.748741	-0.927039	-0.718547	-0.770098	-0.621926	-0.803627	-0.757555	-0.738911	-0.670673	-0.84907	-0.85305	-0.838703	-0.704371	-0.730882	-0.753317	-0.816536	-0.754865	-0.835398	-0.769055	-0.768749	-0.902967	-0.693267	0.879537	0.870253	0.823705	0.921689	0.995277	0.863997	0.904815	0.773048	0.988812	0.896885	0.842466	0.968317	0.79366	0.946581	0.779424	0.913438	0.990432	0.948857	0.71955	0.736387	0.948314	0.834869	0.970012	0.612182	0.906622	0.941027
N-Acetylglucosamine 1-phosphate	-0.684525	-0.70622	-0.890999	-0.803498	-0.768617	-0.688899	-0.842085	-0.734459	-0.72001	-0.823089	-0.891965	-0.927453	-0.701728	-0.86705	-0.866645	-0.76927	-0.880674	-0.968697	-0.725913	-0.895895	-0.843534	-0.847342	-0.925038	0.919602	0.863899	0.880008	0.676045	0.702958	0.933613	0.59438	0.930283	0.773728	0.786979	0.97408	0.737983	0.938928	0.615135	0.924723	0.700092	0.706906	0.707712	0.920744	0.984987	0.84414	0.977577	0.731623	0.955115	0.92523	0.839446
Pyridoxamine 5-phosphate	-0.733206	-0.782796	-0.898882	-0.716091	-0.729644	-0.650451	-0.773087	-0.741234	-0.709477	-0.71625	-0.842077	-0.877434	-0.884209	-0.693248	-0.753671	-0.72123	-0.818664	-0.758811	-0.743396	-0.729853	-0.675955	-0.900949	-0.756606	0.79862	0.641819	0.736169	0.610943	0.876623	0.880818	0.856619	0.647536	0.843421	0.828074	0.81379	0.938313	0.738355	0.77754	0.546808	0.693203	0.791275	0.743752	0.601192	0.736838	0.859663	0.807147	0.948617	0.718013	0.781584	0.843137
[truncated: 13 more columns]
