# Supplementary material for: Anti-aging activities of an ethanolic extract of Lycium ruthenicum in Caenorhabditis elegans based on metabonomic analysis
Source: Front Pharmacol. 2025 Feb 27;16:1498280. doi: 10.3389/fphar.2025.1498280 (PMC11903438; doi:10.3389/fphar.2025.1498280)
Supplement: Supplementary file 6 [file Table1.xlsx]

## Sheet: Sheet1
NO.	Compound	tR （min)	[M+H]+	MS/MS [m/z]
1	Lycibarbar spermidine B&D	4.8	634.293	163/220/310/382/472/634
2	Delphinidin-3-O-rutinoside(glucosyl-trans-p-coumaroyl)-5-O-glucoside	5.4	1081.29	303/465/919/1081
3	N1, N10-dihydrocaffeoyl spermidine	8.3	474.26	165/222/474
4	Petunidin-3-O-rutinoside(glucosyl-cis-p-coumaroyl)-5-O-glucoside	8.8	1095.31	317/479/933/1095
5	N1-trans-Caffeoyl, N10-dihydrocaffeoyl spermidine	9.5	472.243	163/220/310/472
6	N1-Dihydrocaffeoyl, N10-trans-caffeoyl -spermidine	10.7	472.244	163/222/293/472
7	Petunidin-3-O-rutinoside(glucosyl-trans-p-coumaroyl)-5-O-glucoside	12.1	1095.31	317/479/933/1095
8	N1, N10-dicaffeoyl-spermidine	12.7	470.227	163/220/308/470
9	Delphinidin-3-O-rutinoside (trans-p-coumaroyl)-5-O-glucoside	17.6	919.245	303/465/757/919
10	Petunidin-3-O-rutinoside (trans-p-coumaroyl)-5-O-glucoside	25.2	933.262	317/479/771/933
