# Supplementary material for: Anti-aging activities of an ethanolic extract of Lycium ruthenicum in Caenorhabditis elegans based on metabonomic analysis
Source: Front Pharmacol. 2025 Feb 27;16:1498280. doi: 10.3389/fphar.2025.1498280 (PMC11903438; doi:10.3389/fphar.2025.1498280)
Supplement: Supplementary file 7 [file Table5.xlsx]

## Sheet: Table S5
	L-Tryptophan	6-Hydroxymelatonin	L-Homocitrulline	N-acetyl-L-ornithine	Guanosine-3',5'-cyclic monophosphate	Feruloyl Putrescine	Isocitric acid	Prostaglandin D2	Anserine	Dl-Indole-3-lactic acid	Carnosine	Methyl 3-indolyacetate	2-Deoxyuridine	N-P-Coumaroyl Spermidine	Dehydrocholic acid	Guanosine 5'-diphosphate (GDP)	6-Deoxy-D-glucose	Estrone	Pantetheine	Physostigmine	D-Mannose	L-lysine	L-(-)-alpha-Amino-epsilon-Caprolactam	L-Phenylalanine	trans-3-Indoleacrylic acid	Estazolam	3-Phosphoglyceric acid	Estriol	L-Threonine	Kaempferitrin	L-Glutamic acid	Prostaglandin H2	O-Phospho-L-serine	Prostaglandin G2	6-Keto-prostaglandin f1alpha	S-(Methyl)Glutathione	Glutaric acid	Methionine	N-Acetyl-L-leucine	Psilocybin	Prostaglandin B1	L-serine	L-Asparagine	Cortodoxone	Cyclic ADP-ribose	L-Glutamine	N-Acetyl-alpha-D-glucosamine 1-phosphate	L-5-Hydroxytryptophan	Docosahexaenoic acid
L-Tryptophan	0	0.00168748	0.0809257	0.0137579	0.503779	0.0101169	0.0377243	0.00773069	0.00592376	0.0227067	0.0817814	0.0671067	0.0288391	0.0320389	0.0280903	0.0204048	0.0391591	0.073724	0.0312428	0.171339	0.120446	0.246724	0.159486	0.132178	0.203941	0.0705659	0.382159	0.149238	0.124195	0.12645	0.0974469	0.105716	0.145819	0.137991	0.169307	0.0677012	0.306701	0.15258	0.40311	0.176906	0.17991	0.120168	0.101535	0.0633946	0.15722	0.154746	0.174294	0.0792068	0.267032
6-Hydroxymelatonin	0.00168748	0	0.0623566	0.0159477	0.434614	0.0169409	0.0360392	0.00352808	0.00564954	0.0264649	0.0657027	0.0572239	0.0172172	0.0343823	0.0277028	0.0165971	0.0360392	0.0687733	0.0230674	0.145257	0.115459	0.194053	0.151611	0.115763	0.176022	0.0649736	0.30987	0.115902	0.102086	0.104535	0.0928927	0.0804719	0.125281	0.120493	0.129507	0.0602797	0.240567	0.141145	0.329161	0.138739	0.147611	0.11841	0.0931431	0.0471213	0.137002	0.120233	0.164042	0.0657655	0.204539
L-Homocitrulline	0.0809257	0.0623566	0	0.0611847	0.131487	0.0950741	0.0522736	0.0591228	0.0691022	0.0630912	0.0145888	0.0242772	0.0475462	0.0582135	0.0483648	0.0537244	0.0384451	0.0397487	0.0485418	0.0416313	0.0931778	0.0430593	0.0819603	0.0441607	0.0769783	0.0565633	0.109885	0.0423378	0.0151719	0.0872636	0.0657027	0.0341683	0.0665283	0.0361188	0.0352122	0.031503	0.0996051	0.0718993	0.108882	0.0567186	0.0772311	0.0879986	0.0413116	0.0114384	0.0370928	0.0370928	0.0762643	0.0240599	0.0397487
N-acetyl-L-ornithine	0.0137579	0.0159477	0.0611847	0	0.388358	0.0151719	0.0245564	0.0102359	0.00919045	0.00509307	0.0596862	0.0455039	0.0384451	0.00557353	0.00509307	0.0129984	0.0245562	0.0397487	0.0307183	0.120384	0.0840229	0.190426	0.111111	0.0901469	0.134301	0.0445747	0.296127	0.140802	0.0888538	0.138544	0.0550828	0.0901469	0.123144	0.0888538	0.15722	0.0379054	0.279589	0.0877532	0.31849	0.153861	0.152185	0.0691022	0.0575622	0.0491651	0.10323	0.148383	0.115304	0.0483648	0.198353
Guanosine-3',5'-cyclic monophosphate	0.503779	0.434614	0.131487	0.388358	0	0.627053	0.194345	0.450744	0.468932	0.406418	0.205296	0.111111	0.278088	0.338512	0.296574	0.457348	0.169783	0.156738	0.408561	0.216813	0.103441	0.0377295	0.071312	0.0579635	0.0748195	0.132178	0.103441	0.112411	0.1089	0.132793	0.138368	0.126539	0.058782	0.0648616	0.0995285	0.227088	0.0742214	0.17696	0.0474824	0.110554	0.092519	0.134693	0.152185	0.160583	0.0624246	0.0924784	0.14253	0.130714	0.0596639
Feruloyl Putrescine	0.0101169	0.0169409	0.0950741	0.0151719	0.627053	0	0.0533193	0.0125835	0.0125835	0.016878	0.0802025	0.0853927	0.0492564	0.0280903	0.0294577	0.0145888	0.0533678	0.0748195	0.0353158	0.150439	0.153966	0.317501	0.195589	0.166441	0.245635	0.0904456	0.450156	0.205442	0.13446	0.202046	0.107101	0.137002	0.215776	0.15722	0.225282	0.0603926	0.427673	0.141856	0.510934	0.238092	0.254494	0.129805	0.0963531	0.0780934	0.177231	0.21577	0.168301	0.0895558	0.316869
Isocitric acid	0.0377243	0.0360392	0.0522736	0.0245564	0.194345	0.0533193	0	0.0370928	0.0343823	0.0363997	0.0726476	0.0280903	0.035892	0.0280903	0.0227067	0.0415568	0.00342315	0.0370928	0.0441607	0.142186	0.0350574	0.119065	0.0624254	0.0401545	0.0704057	0.0114384	0.176516	0.091957	0.0773623	0.075032	0.0311242	0.0583601	0.0525495	0.0547237	0.116977	0.0483648	0.145479	0.0738195	0.160583	0.0967921	0.0786555	0.0387148	0.0557345	0.0397487	0.0668898	0.102507	0.109559	0.0346349	0.136394
Prostaglandin D2	0.00773069	0.00352808	0.0591228	0.0102359	0.450744	0.0125835	0.0370928	0	0.000619997	0.0221075	0.0579635	0.0593087	0.0294577	0.0268761	0.0245564	0.00332771	0.0370928	0.0624246	0.0116059	0.123777	0.115902	0.200719	0.158885	0.113624	0.155947	0.0624246	0.273051	0.116531	0.0967921	0.121604	0.0811657	0.0761748	0.134615	0.115925	0.13417	0.0466127	0.246951	0.110695	0.316856	0.132443	0.144177	0.106735	0.0830935	0.0413859	0.130714	0.127295	0.159032	0.0557345	0.1936
Anserine	0.00592376	0.00564954	0.0691022	0.00919045	0.468932	0.0125835	0.0343823	0.000619997	0	0.0242524	0.0707897	0.0637297	0.0320013	0.0269486	0.0264649	0.00919045	0.0370928	0.0664854	0.0157617	0.145096	0.106825	0.225292	0.161104	0.115304	0.15258	0.0590178	0.280516	0.125302	0.11403	0.121443	0.0768119	0.0810793	0.133521	0.12336	0.152185	0.0541123	0.255554	0.110917	0.324719	0.138368	0.142642	0.0993134	0.0901469	0.0481116	0.140572	0.14268	0.175913	0.0593087	0.218998
Dl-Indole-3-lactic acid	0.0227067	0.0264649	0.0630912	0.00509307	0.406418	0.016878	0.0363997	0.0221075	0.0242524	0	0.0537244	0.0460121	0.0483648	0.00456693	0.00342194	0.0185548	0.0307258	0.0362276	0.0407972	0.10306	0.103677	0.194053	0.104535	0.103173	0.162213	0.0590178	0.371543	0.173117	0.080119	0.181384	0.0634807	0.116531	0.149622	0.0872636	0.17273	0.0352122	0.353995	0.0972452	0.387731	0.200612	0.205457	0.0776454	0.0466127	0.0607761	0.098413	0.165572	0.0872636	0.0582135	0.20847
Carnosine	0.0817814	0.0657027	0.0145888	0.0596862	0.205296	0.0802025	0.0726476	0.0579635	0.0707897	0.0537244	0	0.0379054	0.0668898	0.0522557	0.0462138	0.0447556	0.0525796	0.0388244	0.0524529	0.0237156	0.14119	0.0727653	0.108474	0.0763919	0.120384	0.0841108	0.163264	0.0809257	0.0169911	0.154941	0.0840955	0.061653	0.124366	0.0488454	0.0593087	0.0201321	0.176412	0.0748195	0.180924	0.100219	0.138552	0.111111	0.0370928	0.0307258	0.0482249	0.0659585	0.0640542	0.0370928	0.0610949
Methyl 3-indolyacetate	0.0671067	0.0572239	0.0242772	0.0455039	0.111111	0.0853927	0.0280903	0.0593087	0.0637297	0.0460121	0.0379054	0	0.0449738	0.0397487	0.0320013	0.0596639	0.0134892	0.0185548	0.0656194	0.0742214	0.0475636	0.0516821	0.0370928	0.0272146	0.0668898	0.0307183	0.152185	0.0726476	0.0294577	0.0845565	0.0383722	0.0522736	0.0463104	0.0197464	0.0650738	0.0354155	0.123777	0.0717158	0.125302	0.0856778	0.0843197	0.0471213	0.0294577	0.0328656	0.0269486	0.0600315	0.0513244	0.0264649	0.0671489
2-Deoxyuridine	0.0288391	0.0172172	0.0475462	0.0384451	0.278088	0.0492564	0.035892	0.0294577	0.0320013	0.0483648	0.0668898	0.0449738	0	0.0554273	0.0414613	0.0397487	0.0347291	0.0769902	0.0347664	0.153644	0.0959553	0.122806	0.127983	0.0848117	0.14268	0.0591556	0.216813	0.0657741	0.0843197	0.0525495	0.0981952	0.0516821	0.0752285	0.0992865	0.0761309	0.0761309	0.135164	0.15862	0.203221	0.0897948	0.0959553	0.123381	0.105231	0.0370928	0.115304	0.0653835	0.171141	0.060687	0.138501
N-P-Coumaroyl Spermidine	0.0320389	0.0343823	0.0582135	0.00557353	0.338512	0.0280903	0.0280903	0.0268761	0.0269486	0.00456693	0.0522557	0.0397487	0.0554273	0	0.00168748	0.0227067	0.0244833	0.0268761	0.0399371	0.094556	0.0767736	0.171058	0.0876251	0.0779432	0.118796	0.0407972	0.286844	0.154941	0.073724	0.169994	0.0407972	0.0993134	0.125302	0.0691022	0.164882	0.0268761	0.30023	0.0653835	0.306445	0.165112	0.161724	0.0529773	0.0377584	0.0533478	0.0785804	0.158355	0.0805008	0.0407972	0.176647
Dehydrocholic acid	0.0280903	0.0277028	0.0483648	0.00509307	0.296574	0.0294577	0.0227067	0.0245564	0.0264649	0.00342194	0.0462138	0.0320013	0.0414613	0.00168748	0	0.0239169	0.0153726	0.0245562	0.0397487	0.0931851	0.0731768	0.144277	0.0765305	0.070415	0.119225	0.0395745	0.28207	0.136237	0.0633946	0.141907	0.0439993	0.0889288	0.108867	0.0617485	0.138739	0.02871	0.264145	0.0765435	0.282681	0.151969	0.149966	0.0565275	0.0372041	0.0461622	0.0718571	0.132178	0.0748195	0.0397487	0.15722
Guanosine 5'-diphosphate (GDP)	0.0204048	0.0165971	0.0537244	0.0129984	0.457348	0.0145888	0.0415568	0.00332771	0.00919045	0.0185548	0.0447556	0.0596639	0.0397487	0.0227067	0.0239169	0	0.0397487	0.0553956	0.0129984	0.0931851	0.127753	0.196403	0.160924	0.115952	0.154625	0.0686489	0.266128	0.123777	0.0840229	0.149966	0.0786555	0.080119	0.15258	0.108867	0.134796	0.0364568	0.27356	0.0915886	0.325334	0.138368	0.15862	0.10498	0.0692222	0.0401545	0.120168	0.133521	0.138501	0.0506791	0.176412
6-Deoxy-D-glucose	0.0391591	0.0360392	0.0384451	0.0245562	0.169783	0.0533678	0.00342315	0.0370928	0.0370928	0.0307258	0.0525796	0.0134892	0.0347291	0.0244833	0.0153726	0.0397487	0	0.0262142	0.0455743	0.108869	0.0397487	0.0932928	0.0510579	0.0373121	0.073724	0.0169409	0.180408	0.0872636	0.0549252	0.0813223	0.0328072	0.0567362	0.0541123	0.0398977	0.096993	0.0373121	0.147611	0.0724547	0.159498	0.0974469	0.0872636	0.0399371	0.0397487	0.0357229	0.0499513	0.0862842	0.0785804	0.0294086	0.113018
Estrone	0.073724	0.0687733	0.0397487	0.0397487	0.156738	0.0748195	0.0370928	0.0624246	0.0664854	0.0362276	0.0388244	0.0185548	0.0769902	0.0268761	0.0245562	0.0553956	0.0262142	0	0.0757938	0.0600045	0.0596639	0.0877532	0.0394151	0.0407972	0.0785804	0.037223	0.207993	0.130714	0.0370928	0.16367	0.0307258	0.0888538	0.0888368	0.0268761	0.11968	0.0178647	0.218929	0.0487749	0.190426	0.138739	0.137002	0.0370928	0.00352808	0.049723	0.0307183	0.117356	0.0346706	0.031078	0.0995285
Pantetheine	0.0312428	0.0230674	0.0485418	0.0307183	0.408561	0.0353158	0.0441607	0.0116059	0.0157617	0.0407972	0.0524529	0.0656194	0.0347664	0.0399371	0.0397487	0.0129984	0.0455743	0.0757938	0	0.110204	0.122551	0.171901	0.192623	0.107307	0.127983	0.0660373	0.170911	0.0789047	0.0904966	0.10323	0.0848117	0.0494568	0.12336	0.115763	0.102086	0.0476611	0.171777	0.0925544	0.224208	0.0872636	0.106925	0.115902	0.0950149	0.0307183	0.127753	0.0993134	0.19599	0.0453112	0.144833
Physostigmine	0.171339	0.145257	0.0416313	0.120384	0.216813	0.150439	0.142186	0.123777	0.145096	0.10306	0.0237156	0.0742214	0.153644	0.094556	0.0931851	0.0931851	0.108869	0.0600045	0.110204	0	0.222997	0.0872636	0.138552	0.113332	0.146467	0.143021	0.181384	0.132178	0.0303617	0.30711	0.11955	0.110204	0.20429	0.0640542	0.0901469	0.0370928	0.257087	0.0765435	0.215352	0.14698	0.215659	0.145641	0.044118	0.0664041	0.0567362	0.109385	0.0604292	0.0625902	0.0636152
D-Mannose	0.120446	0.115459	0.0931778	0.0840229	0.103441	0.153966	0.0350574	0.115902	0.106825	0.103677	0.14119	0.0475636	0.0959553	0.0767736	0.0731768	0.127753	0.0397487	0.0596639	0.122551	0.222997	0	0.107947	0.0413859	0.0264649	0.0370928	0.0134892	0.13255	0.113444	0.11403	0.0828763	0.0245564	0.0786555	0.0330926	0.048939	0.150929	0.0962855	0.115318	0.0726476	0.100166	0.0993134	0.0600315	0.0216363	0.0782024	0.0804719	0.0613299	0.129823	0.12549	0.0494009	0.133789
L-lysine	0.246724	0.194053	0.0430593	0.190426	0.0377295	0.317501	0.119065	0.200719	0.225292	0.194053	0.0727653	0.0516821	0.122806	0.171058	0.144277	0.196403	0.0932928	0.0877532	0.171901	0.0872636	0.107947	0	0.0671489	0.0416313	0.0757055	0.0972452	0.0889708	0.0497392	0.0370928	0.0901469	0.111172	0.0596639	0.0509636	0.0370928	0.0317162	0.103544	0.0616214	0.128079	0.0557345	0.0625456	0.0748195	0.125302	0.0841108	0.0648616	0.0352122	0.0318459	0.0901469	0.0657027	0.0169409
L-(-)-alpha-Amino-epsilon-Caprolactam	0.159486	0.151611	0.0819603	0.111111	0.071312	0.195589	0.0624254	0.158885	0.161104	0.104535	0.108474	0.0370928	0.127983	0.0876251	0.0765305	0.160924	0.0510579	0.0394151	0.192623	0.138552	0.0413859	0.0671489	0	0.0346706	0.0765435	0.0475901	0.229743	0.15722	0.0647425	0.149238	0.0462138	0.129648	0.0595794	0.0277028	0.141696	0.0841108	0.181384	0.101635	0.146717	0.168329	0.134471	0.0410453	0.0423378	0.106735	0.031503	0.12935	0.0399371	0.0688533	0.110204
L-Phenylalanine	0.132178	0.115763	0.0441607	0.0901469	0.0579635	0.166441	0.0401545	0.113624	0.115304	0.103173	0.0763919	0.0272146	0.0848117	0.0779432	0.070415	0.115952	0.0373121	0.0407972	0.107307	0.113332	0.0264649	0.0416313	0.0346706	0	0.0264649	0.0241477	0.0841108	0.0625902	0.0492564	0.0731768	0.0294577	0.0460121	0.0227067	0.0165971	0.0727653	0.0625902	0.073724	0.0557345	0.0596639	0.0596639	0.0449738	0.0343823	0.0488454	0.0461622	0.0242524	0.0640542	0.080119	0.02871	0.0548282
trans-3-Indoleacrylic acid	0.203941	0.176022	0.0769783	0.134301	0.0748195	0.245635	0.0704057	0.155947	0.15258	0.162213	0.120384	0.0668898	0.14268	0.118796	0.119225	0.154625	0.073724	0.0785804	0.127983	0.146467	0.0370928	0.0757055	0.0765435	0.0264649	0	0.0388244	0.0445747	0.0730718	0.0925466	0.0972452	0.0362276	0.0515696	0.0397487	0.0455743	0.106445	0.0901469	0.0659585	0.039613	0.0399371	0.0500217	0.0357229	0.0387519	0.0861928	0.0656194	0.0507831	0.098413	0.147611	0.0378605	0.0669368
Estazolam	0.0705659	0.0649736	0.0565633	0.0445747	0.132178	0.0904456	0.0114384	0.0624246	0.0590178	0.0590178	0.0841108	0.0307183	0.0591556	0.0407972	0.0395745	0.0686489	0.0169409	0.037223	0.0660373	0.143021	0.0134892	0.0972452	0.0475901	0.0241477	0.0388244	0	0.126072	0.0865325	0.0766825	0.0761748	0.0129984	0.0543913	0.0373121	0.0397487	0.115925	0.0545291	0.116531	0.0529054	0.111437	0.0803048	0.0583033	0.0204048	0.0530989	0.0445747	0.0500217	0.101535	0.103936	0.0277028	0.111452
3-Phosphoglyceric acid	0.382159	0.30987	0.109885	0.296127	0.103441	0.450156	0.176516	0.273051	0.280516	0.371543	0.163264	0.152185	0.216813	0.286844	0.28207	0.266128	0.180408	0.207993	0.170911	0.181384	0.13255	0.0889708	0.229743	0.0841108	0.0445747	0.126072	0	0.0485964	0.13923	0.103936	0.131494	0.049159	0.0802025	0.117713	0.0786555	0.17486	0.0364568	0.0958461	0.0217218	0.0288391	0.0352122	0.152185	0.211351	0.0889708	0.119042	0.080119	0.354298	0.0840229	0.0551587
Estriol	0.149238	0.115902	0.0423378	0.140802	0.112411	0.205442	0.091957	0.116531	0.125302	0.173117	0.0809257	0.0726476	0.0657741	0.154941	0.136237	0.123777	0.0872636	0.130714	0.0789047	0.132178	0.113444	0.0497392	0.15722	0.0625902	0.0730718	0.0865325	0.0485964	0	0.073439	0.0360392	0.122152	0.0107475	0.0461622	0.0840229	0.0185548	0.114888	0.0277028	0.130714	0.0466127	0.00922415	0.0307183	0.152185	0.145257	0.0353158	0.0889708	0.0146199	0.238994	0.0565275	0.0397487
L-Threonine	0.124195	0.102086	0.0151719	0.0888538	0.1089	0.13446	0.0773623	0.0967921	0.11403	0.080119	0.0169911	0.0294577	0.0843197	0.073724	0.0633946	0.0840229	0.0549252	0.0370928	0.0904966	0.0303617	0.11403	0.0370928	0.0647425	0.0492564	0.0925466	0.0766825	0.13923	0.073439	0	0.138368	0.0761748	0.062355	0.0877532	0.0269553	0.0460121	0.0352122	0.135707	0.0777544	0.126143	0.0907036	0.119219	0.0944242	0.0320013	0.0387148	0.0240599	0.0510293	0.0420173	0.0378605	0.037223
Kaempferitrin	0.12645	0.104535	0.0872636	0.138544	0.132793	0.202046	0.075032	0.121604	0.121443	0.181384	0.154941	0.0845565	0.0525495	0.169994	0.141907	0.149966	0.0813223	0.16367	0.10323	0.30711	0.0828763	0.0901469	0.149238	0.0731768	0.0972452	0.0761748	0.103936	0.0360392	0.138368	0	0.132178	0.0397487	0.0343823	0.120446	0.0600315	0.182601	0.0388244	0.216043	0.0763919	0.0416313	0.0361188	0.152185	0.212056	0.0650738	0.136814	0.0445747	0.331907	0.09097	0.108869
L-Glutamic acid	0.0974469	0.0928927	0.0657027	0.0550828	0.138368	0.107101	0.0311242	0.0811657	0.0768119	0.0634807	0.0840955	0.0383722	0.0981952	0.0407972	0.0439993	0.0786555	0.0328072	0.0307258	0.0848117	0.11955	0.0245564	0.111172	0.0462138	0.0294577	0.0362276	0.0129984	0.131494	0.122152	0.0761748	0.132178	0	0.0757055	0.0600315	0.0370928	0.14886	0.0439727	0.154941	0.0307258	0.125281	0.106735	0.0810793	0.00217894	0.0387694	0.0594377	0.0422817	0.138501	0.0813223	0.0280903	0.115937
Prostaglandin H2	0.105716	0.0804719	0.0341683	0.0901469	0.126539	0.137002	0.0583601	0.0761748	0.0810793	0.116531	0.061653	0.0522736	0.0516821	0.0993134	0.0889288	0.080119	0.0567362	0.0888538	0.0494568	0.110204	0.0786555	0.0596639	0.129648	0.0460121	0.0515696	0.0543913	0.049159	0.0107475	0.062355	0.0397487	0.0757055	0	0.0407972	0.0644792	0.0343823	0.073724	0.0397487	0.0817814	0.0554273	0.0115123	0.0268761	0.0997452	0.103814	0.0166654	0.0715234	0.0307183	0.188066	0.0327999	0.0460325
O-Phospho-L-serine	0.145819	0.125281	0.0665283	0.123144	0.058782	0.215776	0.0525495	0.134615	0.133521	0.149622	0.124366	0.0463104	0.0752285	0.125302	0.108867	0.15258	0.0541123	0.0888368	0.12336	0.20429	0.0330926	0.0509636	0.0595794	0.0227067	0.0397487	0.0373121	0.0802025	0.0461622	0.0877532	0.0343823	0.0600315	0.0407972	0	0.0488454	0.0657027	0.121357	0.0410453	0.113188	0.0466127	0.0460121	0.02871	0.065294	0.110175	0.0596639	0.0591257	0.0525495	0.155947	0.0537244	0.0705659
Prostaglandin G2	0.137991	0.120493	0.0361188	0.0888538	0.0648616	0.15722	0.0547237	0.115925	0.12336	0.0872636	0.0488454	0.0197464	0.0992865	0.0691022	0.0617485	0.108867	0.0398977	0.0268761	0.115763	0.0640542	0.048939	0.0370928	0.0277028	0.0165971	0.0455743	0.0397487	0.117713	0.0840229	0.0269553	0.120446	0.0370928	0.0644792	0.0488454	0	0.0727671	0.041493	0.115937	0.0533593	0.0901469	0.0876703	0.0842443	0.0401545	0.0264649	0.0488454	0.0004468	0.0705659	0.0397487	0.0307183	0.0461622
6-Keto-prostaglandin f1alpha	0.169307	0.129507	0.0352122	0.15722	0.0995285	0.225282	0.116977	0.13417	0.152185	0.17273	0.0593087	0.0650738	0.0761309	0.164882	0.138739	0.134796	0.096993	0.11968	0.102086	0.0901469	0.150929	0.0317162	0.141696	0.0727653	0.106445	0.115925	0.0786555	0.0185548	0.0460121	0.0600315	0.14886	0.0343823	0.0657027	0.0727671	0	0.10498	0.0476611	0.154411	0.0676841	0.037223	0.0626879	0.187384	0.12336	0.0397487	0.0726563	0.00118514	0.163128	0.0660373	0.0277028
S-(Methyl)Glutathione	0.0677012	0.0602797	0.031503	0.0379054	0.227088	0.0603926	0.0483648	0.0466127	0.0541123	0.0352122	0.0201321	0.0354155	0.0761309	0.0268761	0.02871	0.0364568	0.0373121	0.0178647	0.0476611	0.0370928	0.0962855	0.103544	0.0841108	0.0625902	0.0901469	0.0545291	0.17486	0.114888	0.0352122	0.182601	0.0439727	0.073724	0.121357	0.041493	0.10498	0	0.221281	0.0397487	0.200647	0.120446	0.138739	0.0597446	0.0178853	0.0370928	0.0439727	0.110517	0.0549752	0.0264649	0.0901771
Glutaric acid	0.306701	0.240567	0.0996051	0.279589	0.0742214	0.427673	0.145479	0.246951	0.255554	0.353995	0.176412	0.123777	0.135164	0.30023	0.264145	0.27356	0.147611	0.218929	0.171777	0.257087	0.115318	0.0616214	0.181384	0.073724	0.0659585	0.116531	0.0364568	0.0277028	0.135707	0.0388244	0.154941	0.0397487	0.0410453	0.115937	0.0476611	0.221281	0	0.176022	0.0197464	0.0216363	0.0217218	0.179507	0.246386	0.0840229	0.1222	0.0402988	0.36314	0.0995285	0.0567186
Methionine	0.15258	0.141145	0.0718993	0.0877532	0.17696	0.141856	0.0738195	0.110695	0.110917	0.0972452	0.0748195	0.0717158	0.15862	0.0653835	0.0765435	0.0915886	0.0724547	0.0487749	0.0925544	0.0765435	0.0726476	0.128079	0.101635	0.0557345	0.039613	0.0529054	0.0958461	0.130714	0.0777544	0.216043	0.0307258	0.0817814	0.113188	0.0533593	0.154411	0.0397487	0.176022	0	0.123777	0.103441	0.10034	0.0377295	0.0471923	0.0648616	0.0554273	0.158905	0.10323	0.0320467	0.0976014
N-Acetyl-L-leucine	0.40311	0.329161	0.108882	0.31849	0.0474824	0.510934	0.160583	0.316856	0.324719	0.387731	0.180924	0.125302	0.203221	0.306445	0.282681	0.325334	0.159498	0.190426	0.224208	0.215352	0.100166	0.0557345	0.146717	0.0596639	0.0399371	0.111437	0.0217218	0.0466127	0.126143	0.0763919	0.125281	0.0554273	0.0466127	0.0901469	0.0676841	0.200647	0.0197464	0.123777	0	0.0346706	0.029625	0.137002	0.197901	0.0995285	0.0916216	0.063466	0.285743	0.090354	0.0460121
Psilocybin	0.176906	0.138739	0.0567186	0.153861	0.110554	0.238092	0.0967921	0.132443	0.138368	0.200612	0.100219	0.0856778	0.0897948	0.165112	0.151969	0.138368	0.0974469	0.138739	0.0872636	0.14698	0.0993134	0.0625456	0.168329	0.0596639	0.0500217	0.0803048	0.0288391	0.00922415	0.0907036	0.0416313	0.106735	0.0115123	0.0460121	0.0876703	0.037223	0.120446	0.0216363	0.103441	0.0346706	0	0.0154573	0.13157	0.153861	0.0397487	0.0931431	0.0353158	0.275102	0.0532652	0.0441607
Prostaglandin B1	0.17991	0.147611	0.0772311	0.152185	0.092519	0.254494	0.0786555	0.144177	0.142642	0.205457	0.138552	0.0843197	0.0959553	0.161724	0.149966	0.15862	0.0872636	0.137002	0.106925	0.215659	0.0600315	0.0748195	0.134471	0.0449738	0.0357229	0.0583033	0.0352122	0.0307183	0.119219	0.0361188	0.0810793	0.0268761	0.02871	0.0842443	0.0626879	0.138739	0.0217218	0.10034	0.029625	0.0154573	0	0.0958461	0.159338	0.0554273	0.0943853	0.0541123	0.284341	0.0565275	0.0669368
L-serine	0.120168	0.11841	0.0879986	0.0691022	0.134693	0.129805	0.0387148	0.106735	0.0993134	0.0776454	0.111111	0.0471213	0.123381	0.0529773	0.0565275	0.10498	0.0399371	0.0370928	0.115902	0.145641	0.0216363	0.125302	0.0410453	0.0343823	0.0387519	0.0204048	0.152185	0.152185	0.0944242	0.152185	0.00217894	0.0997452	0.065294	0.0401545	0.187384	0.0597446	0.179507	0.0377295	0.137002	0.13157	0.0958461	0	0.0451844	0.0817523	0.0485964	0.171141	0.0838186	0.0397487	0.13797
L-Asparagine	0.101535	0.0931431	0.0413116	0.0575622	0.152185	0.0963531	0.0557345	0.0830935	0.0901469	0.0466127	0.0370928	0.0294577	0.105231	0.0377584	0.0372041	0.0692222	0.0397487	0.00352808	0.0950149	0.044118	0.0782024	0.0841108	0.0423378	0.0488454	0.0861928	0.0530989	0.211351	0.145257	0.0320013	0.212056	0.0387694	0.103814	0.110175	0.0264649	0.12336	0.0178853	0.246386	0.0471923	0.197901	0.153861	0.159338	0.0451844	0	0.0597446	0.0268761	0.125302	0.0240599	0.0370928	0.0904456
Cortodoxone	0.0633946	0.0471213	0.0114384	0.0491651	0.160583	0.0780934	0.0397487	0.0413859	0.0481116	0.0607761	0.0307258	0.0328656	0.0370928	0.0533478	0.0461622	0.0401545	0.0357229	0.049723	0.0307183	0.0664041	0.0804719	0.0648616	0.106735	0.0461622	0.0656194	0.0445747	0.0889708	0.0353158	0.0387148	0.0650738	0.0594377	0.0166654	0.0596639	0.0488454	0.0397487	0.0370928	0.0840229	0.0648616	0.0995285	0.0397487	0.0554273	0.0817523	0.0597446	0	0.0551682	0.0397487	0.12037	0.0169328	0.0545243
Cyclic ADP-ribose	0.15722	0.137002	0.0370928	0.10323	0.0624246	0.177231	0.0668898	0.130714	0.140572	0.098413	0.0482249	0.0269486	0.115304	0.0785804	0.0718571	0.120168	0.0499513	0.0307183	0.127753	0.0567362	0.0613299	0.0352122	0.031503	0.0242524	0.0507831	0.0500217	0.119042	0.0889708	0.0240599	0.136814	0.0422817	0.0715234	0.0591257	0.0004468	0.0726563	0.0439727	0.1222	0.0554273	0.0916216	0.0931431	0.0943853	0.0485964	0.0268761	0.0551682	0	0.0727653	0.0370928	0.0352122	0.0410453
L-Glutamine	0.154746	0.120233	0.0370928	0.148383	0.0924784	0.21577	0.102507	0.127295	0.14268	0.165572	0.0659585	0.0600315	0.0653835	0.158355	0.132178	0.133521	0.0862842	0.117356	0.0993134	0.109385	0.129823	0.0318459	0.12935	0.0640542	0.098413	0.101535	0.080119	0.0146199	0.0510293	0.0445747	0.138501	0.0307183	0.0525495	0.0705659	0.00118514	0.110517	0.0402988	0.158905	0.063466	0.0353158	0.0541123	0.171141	0.125302	0.0397487	0.0727653	0	0.16913	0.0648616	0.0330926
N-Acetyl-alpha-D-glucosamine 1-phosphate	0.174294	0.164042	0.0762643	0.115304	0.14253	0.168301	0.109559	0.159032	0.175913	0.0872636	0.0640542	0.0513244	0.171141	0.0805008	0.0748195	0.138501	0.0785804	0.0346706	0.19599	0.0604292	0.12549	0.0901469	0.0399371	0.080119	0.147611	0.103936	0.354298	0.238994	0.0420173	0.331907	0.0813223	0.188066	0.155947	0.0397487	0.163128	0.0549752	0.36314	0.10323	0.285743	0.275102	0.284341	0.0838186	0.0240599	0.12037	0.0370928	0.16913	0	0.0844179	0.117332
L-5-Hydroxytryptophan	0.0792068	0.0657655	0.0240599	0.0483648	0.130714	0.0895558	0.0346349	0.0557345	0.0593087	0.0582135	0.0370928	0.0264649	0.060687	0.0407972	0.0397487	0.0506791	0.0294086	0.031078	0.0453112	0.0625902	0.0494009	0.0657027	0.0688533	0.02871	0.0378605	0.0277028	0.0840229	0.0565275	0.0378605	0.09097	0.0280903	0.0327999	0.0537244	0.0307183	0.0660373	0.0264649	0.0995285	0.0320467	0.090354	0.0532652	0.0565275	0.0397487	0.0370928	0.0169328	0.0352122	0.0648616	0.0844179	0	0.0568762
Docosahexaenoic acid	0.267032	0.204539	0.0397487	0.198353	0.0596639	0.316869	0.136394	0.1936	0.218998	0.20847	0.0610949	0.0671489	0.138501	0.176647	0.15722	0.176412	0.113018	0.0995285	0.144833	0.0636152	0.133789	0.0169409	0.110204	0.0548282	0.0669368	0.111452	0.0551587	0.0397487	0.037223	0.108869	0.115937	0.0460325	0.0705659	0.0461622	0.0277028	0.0901771	0.0567186	0.0976014	0.0460121	0.0441607	0.0669368	0.13797	0.0904456	0.0545243	0.0410453	0.0330926	0.117332	0.0568762	0
13Z,16Z-Docosadienoic Acid	0.136237	0.123236	0.0604051	0.099484	0.353762	0.11057	0.146154	0.106825	0.12605	0.0748195	0.0299816	0.0842443	0.149966	0.0776454	0.0769783	0.0778306	0.11057	0.0597446	0.111176	0.0172205	0.279888	0.138501	0.154393	0.156177	0.238994	0.169129	0.349008	0.206005	0.0429017	0.401601	0.142042	0.161202	0.29369	0.0901469	0.138459	0.0378672	0.427289	0.111111	0.39427	0.249201	0.348268	0.172255	0.0460121	0.0899672	0.0831133	0.158355	0.0554923	0.0888538	0.12146
Xanthine	0.181384	0.152977	0.0726378	0.134796	0.0767736	0.238837	0.0668898	0.142693	0.140218	0.172542	0.123504	0.068553	0.113188	0.130714	0.125302	0.149966	0.0731768	0.098413	0.111393	0.171058	0.0397487	0.0700647	0.0950741	0.0297991	0.00994757	0.0399371	0.0364568	0.045777	0.0993134	0.0589399	0.0487982	0.0352122	0.0280903	0.0577843	0.0785804	0.107556	0.0395745	0.060687	0.0307448	0.0307258	0.0117596	0.0573506	0.113624	0.0554273	0.0647425	0.0704353	0.195589	0.0397487	0.0624246
O-Acetylserine	0.0889708	0.0787373	0.0349998	0.0547237	0.100514	0.103506	0.0350574	0.0765435	0.0810772	0.0530989	0.043853	0.00579043	0.0718993	0.0401545	0.0370928	0.0733765	0.0227067	0.00919045	0.0850494	0.0704353	0.0412687	0.0565275	0.0268761	0.0227067	0.0565633	0.0294086	0.152185	0.0946626	0.031503	0.116745	0.0280903	0.0668259	0.0541123	0.00855602	0.0872636	0.0328024	0.142759	0.0537292	0.125788	0.10294	0.0950741	0.0347291	0.0165971	0.0424976	0.0153726	0.0822528	0.0384451	0.0264649	0.0713972
L-Pyroglutamic acid	0.0904593	0.0757055	0.0370928	0.0636152	0.104535	0.117596	0.031078	0.0702202	0.0702969	0.0827523	0.0649736	0.0327604	0.0572239	0.0624246	0.0580463	0.0735425	0.0320013	0.0488454	0.0572239	0.111793	0.0343823	0.0625902	0.0684643	0.0174221	0.0268761	0.0174221	0.0650179	0.0407972	0.058666	0.0545291	0.0307258	0.0230674	0.0290604	0.0372041	0.0627854	0.0537244	0.0624896	0.0466127	0.0616214	0.0370928	0.0307258	0.0397487	0.0622227	0.0264649	0.0434336	0.0565275	0.1235	0.0130872	0.0604445
Pantethine	0.175481	0.137002	0.0423378	0.15535	0.0649736	0.251409	0.0904456	0.14268	0.153644	0.184408	0.0850494	0.0593087	0.0765435	0.162549	0.138501	0.152185	0.0817814	0.115462	0.111393	0.132166	0.0907036	0.0294577	0.109559	0.0442971	0.0624896	0.0779432	0.0549252	0.0107475	0.061099	0.0370645	0.110204	0.0245562	0.0324779	0.0604292	0.0169409	0.117799	0.0241477	0.132443	0.037223	0.0227067	0.0318459	0.131487	0.125537	0.0415568	0.0636159	0.00994757	0.17696	0.0572239	0.0312428
L-2-Aminoadipic acid	0.162991	0.155924	0.0848117	0.0901469	0.164759	0.150016	0.0742214	0.126539	0.125537	0.0928771	0.0861796	0.0671489	0.181636	0.0624246	0.0733701	0.108867	0.0702969	0.0397487	0.123099	0.0848117	0.0637532	0.13446	0.0733765	0.0543913	0.0462144	0.0515696	0.137002	0.175229	0.0806138	0.265006	0.0248625	0.115282	0.119467	0.0460121	0.196426	0.0421532	0.231752	0.00922415	0.151805	0.144068	0.130714	0.0277028	0.0373121	0.0861796	0.0476371	0.199048	0.073724	0.0397487	0.118762
cis-4-Hydroxy-D-proline	0.114673	0.0917748	0.0164606	0.0785372	0.0736255	0.137206	0.0469607	0.0880967	0.0963531	0.0844873	0.0378605	0.0169911	0.0669659	0.0691022	0.0600315	0.0842042	0.0371373	0.0370928	0.0767439	0.060687	0.0554273	0.0306444	0.0485964	0.0169328	0.0407972	0.0384451	0.0809257	0.0436203	0.0225353	0.0768119	0.0421532	0.0343823	0.0387148	0.0129744	0.0397487	0.0397487	0.0742236	0.0557345	0.0670819	0.0483648	0.0545243	0.0557237	0.0387694	0.0265999	0.0164745	0.0394151	0.0669659	0.0169328	0.0324692
dTMP	0.142805	0.122422	0.0685426	0.115925	0.0889708	0.197084	0.0540225	0.119467	0.115925	0.151564	0.123303	0.061964	0.082563	0.120168	0.111393	0.131519	0.060687	0.0991058	0.0931431	0.19455	0.0370928	0.073724	0.0958461	0.031078	0.0245564	0.0370928	0.0465086	0.039613	0.103506	0.0387359	0.0526582	0.0294577	0.0177952	0.0626879	0.0735275	0.110629	0.037223	0.0768119	0.0387148	0.0294086	0.00564954	0.0616214	0.120446	0.0483648	0.0735275	0.0619061	0.21056	0.0407972	0.0730188
Phosphopyruvic acid	0.125281	0.108867	0.0612445	0.0888106	0.124951	0.149966	0.0474824	0.0932928	0.0901469	0.119219	0.0972452	0.0604292	0.0895558	0.0861796	0.0870623	0.0963531	0.0551682	0.0765305	0.0700647	0.14268	0.0397487	0.0929819	0.104302	0.0350574	0.0165971	0.031503	0.0465086	0.0526582	0.0928643	0.0693906	0.0370928	0.0312428	0.039802	0.0593087	0.0901469	0.0739435	0.0625902	0.0399371	0.0553075	0.0370928	0.0264649	0.0453112	0.0907036	0.0397487	0.0671489	0.0825835	0.180924	0.0280903	0.0768119
2-Phosphoglyceric acid	0.210191	0.176022	0.124063	0.185908	0.141337	0.29381	0.101942	0.169267	0.159945	0.268085	0.211268	0.132171	0.122422	0.208946	0.199164	0.19456	0.121313	0.201433	0.122701	0.333913	0.0758803	0.130714	0.204134	0.0752279	0.0476611	0.0767736	0.0397487	0.0476371	0.194534	0.0423378	0.106939	0.0413116	0.0461622	0.137139	0.103677	0.197977	0.0349998	0.125302	0.0419736	0.031078	0.0107475	0.121841	0.246837	0.0820995	0.152749	0.0889708	0.44024	0.0841108	0.115114
Tyramine	0.15258	0.119458	0.0379054	0.135164	0.108484	0.200647	0.0901469	0.115126	0.124082	0.163163	0.0696098	0.0672037	0.0740854	0.142693	0.128079	0.116745	0.0842042	0.115937	0.0757055	0.108869	0.108882	0.0465723	0.14973	0.0567362	0.0604292	0.0809257	0.0397487	0.00173516	0.0626879	0.0460121	0.106735	0.00665821	0.0488454	0.0727671	0.0207499	0.0954133	0.031078	0.10323	0.0418743	0.00548087	0.0307183	0.134615	0.125302	0.0307183	0.0758803	0.0197464	0.20847	0.0453112	0.0341683
N-Acetylglucosamine 1-phosphate	0.154393	0.141907	0.0522297	0.0901469	0.1089	0.152185	0.0729294	0.12605	0.13446	0.0810793	0.0515696	0.0378605	0.144277	0.0617485	0.0619359	0.108867	0.0565275	0.0204048	0.131283	0.0492564	0.0726378	0.0704353	0.0387148	0.0397487	0.0626879	0.0566852	0.159498	0.143603	0.0367602	0.223664	0.0370928	0.106537	0.0991318	0.0169409	0.124579	0.0347664	0.206005	0.0387519	0.145257	0.141613	0.141145	0.0397487	0.0101019	0.0723271	0.015306	0.127753	0.0277028	0.0387148	0.073724
Pyridoxamine 5-phosphate	0.126666	0.101419	0.0483648	0.136706	0.129028	0.177532	0.106735	0.12318	0.140071	0.136649	0.0729294	0.0577843	0.0550828	0.14973	0.116531	0.133789	0.0833994	0.114327	0.122078	0.128925	0.159498	0.0474824	0.115459	0.0927455	0.184408	0.125302	0.209368	0.0581212	0.0565275	0.0659585	0.179999	0.0726476	0.0785804	0.0853927	0.0349998	0.124366	0.103936	0.270108	0.14973	0.0966603	0.121841	0.217375	0.125281	0.0648616	0.0888681	0.0307183	0.135485	0.102086	0.0726476
[truncated: 13 more columns]
